# Supplementary material for: MSNovelist: de novo structure generation from mass spectra
Source: Nat Methods. 2022 May 30;19(7):865–70. doi: 10.1038/s41592-022-01486-3 (PMC9262714; doi:10.1038/s41592-022-01486-3)
Supplement: Supplementary file 4 — Supplementary Tables 1–13 [file 41592_2022_1486_MOESM4_ESM.xlsx]

## Sheet: __JChemStructureSheet
Hash	StructureStringLength	StructureStringFormat	StructureString
EB93DA551CE828A7F0E63133C114CC33	1	cdx	JChemExcelYHkAAB+LCAAAAAAABADtXXl4FEXT75nZXCQh4T4EXK4QBEJOQhKQAHIHwn0KGiBAJCSYhIRDX1dAQUUFBERE5UVEzSsIishtlBtCEuF7vQFBDhUQCOKJ5uuqqenuiWwW4Xse+eNLntmdnfr1r6tqeqqnd7prBz/Q+Z7wiPBwh6FrTP654MVg1flr5wmpk+7JSslzRsSFhfP/yEiHHszKyhqy5XWeY22uLDMe+uJFQ/Pz5dgFZSyx9R867n+lMxaqB/pqTPP14S/xDv6SwF9YF9hrB3s94SXAm38MgpdA/sI6wbHO8HIPvFT21VmJTyVfX65OCrvEX/1xn+G+n68DFfXl7706aMwHP2vMm78PGqQxL/xcnTk4S19m4KeprDFXyiuAv…
735600AE68BE0241B958A49449A91A9A	1	cxsmiles	JChemExcelOgAAAB+LCAAAAAAABABz9nc2tHV21rB11nC2dTbUdDaydTZ2BvE0bP01gQxjf2cThAITI01/CHQGALgQhWk6AAAA
1CC924466ED1E0481289B6278C3F866E	1	cxsmiles	JChemExcelMQAAAB+LCAAAAAAABADzt3U2TDZK1vDXTIYQRv7OGsnGyQgRY02gCpNkqIgJAK58s8gxAAAA
5447AC45462EE88F009EA431BD4207DE	1	mrv	JChemExcel0j4AAB+LCAAAAAAABADtWftzE9cVFrRpHTrtuJOG8kMn2SidDp2pZT2MH8QQE0gwYMDBGBzSJF5La2uDpBUr+UXzECl1aBISB3emJDVUdswrICwbbITBaObeUX7Rf+G/pOfefWp1Vytj07RNd5HPp3vPOXu/e865965ofXkkGuGGBDkhSrEdbp/H6+aEWFAKibGBHe5hMRaShhN1Pv82v/vlna1B0AX9WGKHO5xMxrfX1w8PD3uCYSHKj0gxT1CKupX+7SMJsURnOOCR5IF6v9frq+852NFFberEWCLJx4ICWCXE7Qna2CEF+SQdjM0j6qO8PCTG6hX1+qg8pHh7x+8l/7yekUTIbVDaDX27wJTrFyMC1y/JUT7JDfm9Hvjn/QM3I…
99B2B71F7E7FA3B122B2665B01E80E07	1	mrv	JChemExcelzT4AAB+LCAAAAAAABADtWf9zE8cVF7RpHTrtuJOG8EMnuTidjjtTy5L8TSaGmJiACQYczBeHNInP0tm6IOnESf5G80Wk1HWTkDi4MyGpobLD14CwbLARBqOZ3VF+0X/hv6Rv977qtKeTsZm0Te8svc/tvn27n33v7e7Jba+MRsLcsCDHRSm6o8br9tRwQjQgBcXo4I6aETEalEbidV5fk6/mlZ1tAdAF/Wh8R00okYhtr68fGRlxB0JChB+Vou6AFKlR6rePxsUinZEGtyQP1vs8Hm9974GuHtqmTozGE3w0IECruLg9Tgu7pACfoIOx6aI+wsvDYrReUa+PyMOKtXd9HvLncY/GgzUGpQ6o2wVNuQExLHADkhzhE9ywz+OGP88fu…
A1505858F9655B95F039FA6132464715	1	cdx	JChemExcelbQkAAB+LCAAAAAAABACdVN1vFFUUP/fOzO5sZ9tuaS3yILmmRoqtWGqMdDSRsq00QtMKgm/qtg5lyX40u2toeZAp/aAlMYAU28QXQoz6wAMPggJ+FFTwI8H+AT74YHjSxEcfDOs5Z+/uzlYIxDuZc88953fP+Z07587+Q/G+rq1dXaYhBVSHT8KAFpTxg166L5c4rLb2bOnCp7vblDEQKwX5R/5ZsRq9Jq8cOiNExAbYfuku+Ct/S9LhVwnQLuttAcIOo3BNFC+ggH7SXiTtFRLREC4bSdSjgB1ki5PoI9FgS3jOqrNtpJOAv1A6rAPrEdtkojbOu14SEOa1gBDO+/YJsHjdAiZGGQaDVxPQhqSsKApoJ3qbSTxFoptsHSjaO1HUP…
31F15F798AEBB45FF5A6672D402F7248	1	cdx	JChemExcelygkAAB+LCAAAAAAABACNVEtvW0UUPnMf9rWvkzhNSBse1UWp1ISEkkQ8mgsSJE5oRBvqvB8swElvnBuu7cg2agIbs+uSBT+ABQu2IAqltDQNffCQSlassugCugOxYFEkVHPO8dgeh1Qwls/MfOebM+ebOXPn1hOj/QP9/YauCai3Ehkd2tEm1rzMaD513hkYOtGPv8FBQ4vD2MefithAk9iN/SX2fn1PiIgF8MrFB1Davq/RGPY0gG6tyRIgrDAa10DzIhoYo9FLNHqNTCyE0xYyTWhghLAEmVEyzZYGz5lRy8J0UvAHWpvHwOOIZXCiFvanXxYQ5rmAEPazswJMnreDgVGSoPNsE7owKTOGBropvR4yT5EZJKwXTXcfmujThJ0gT…
AFF260CC01EE4AFFEA32DD5E03E20873	1	cdx	JChemExcelmQoAAB+LCAAAAAAABAB9Vd1PXEUUP3f27u5d7gJLS2n5WgYWylZKWShQuJBauiCkBYv2w2iMuq0rXbOwZVkLGKubpiZ9s7FPJn3wwX+gidX62fpBUV+sPviRaHzpgy8kmhjjV4rnnJ299y79GHLPzJzfb37nzJmZ5djz8dFYdyyme4QGTsuT8UA12vjJ5OxoNrEouwd3xfCvp0cXIXgr2ysWH1/RXv/holhfrxdawADYd+U25K//JWgMPwmAqCg3NNAMPxpLRzOEBsZoNEyjA2SCPpxWkilHA/vJFyczSqbCENDnLTMMTCcBv6E1eQw8Dhg6J2pgf/BBDfw818CH/dGjGnh5Xg06qkyDh2dLEMGkvEE0EKX0dpB5gEwP+TrQRHeiK…
CCF1449C7F5D8CEB6F582AB45E83825B	1	cdx	JChemExcelpwoAAB+LCAAAAAAABACNVk1sVFUUPu9nZt7Mm7ZTKIUK1gc1oVjB0kTBp4mWabUKjVUEV0anZSxjpjN1OkoLLt5CE3Sl0aVxo2GnCxWL0j/tfzuUVhJ/KIiNqImpie5YGOo5Z+68d2dE8E7m3HvP+e53fu650x5+MdrSuLuxUddUBbzhkNCgCmX0aLynJRM7Zu2+f1cjfpqadDUCivOS+sGvHyvvOcMqwBZVCRoAD5++Ds7YNZXWcAn19WqZoYBiBFDYOooHUEArrR6k1eMkwn7cVpAoQwH7SBcl0UKi3FDhXl/IMDCcGPyJ0uQ18Dpo6ByogfP+hxQI8F4BP86HDing430V6MjSARrv+qEOg/KFUUA9hbeDxF0kmkjXgKL+bhShn…
4106B6951881024BE849D69174448D30	1	cdx	JChemExcelxAoAAB+LCAAAAAAABAClVE1wU1UUPu8nyUte2qRQWuoPPmwditVaOjriwxlo00qVdmxFcOFC0zYtcdKkk4ahdZVxYxcsXKi0tJT+UBAMAkJ//Ad/0UHpwg0zXbpgo+PoQhcO9ZyT+35SCi68mZx73/m++91zzj3v7X8t0lS3ra5OVWQJnJElo0Ap2siBWF9TOnrI2PZUbR3+6utVOQwrO69Lyw91w9LhDnnH8BWQ/BrArrlbkL38t0xrWJYBquUiTQJJ86ExVTQ70EAzrZ6m1XNkgl58DJEpQgON5IuQaSJTrMnwhCegaRhOFH5Hq/MaeO3XVA5Uw3nPTgl8/CyBF+d9+yTw8HMpqKjSDgo/DUIlBuUJooFqCm8rmYfJ1JOvBk31I…
CBA5B1D17153482FBE541BD5885DAEBC	1	cdx	JChemExceliAsAAB+LCAAAAAAABACNVV1sFFUUPndmdnd2Z/sHpVBBHGi1xQqWJgqOJrZsq1UgVhF8Mrqt27Kwf9nd0m2LumgjBYrQ+GpMFBN5QB9UFBW1KP4nWF98QBMfrBpJTPSNB0M95+zdmbvVgrPZc++c77vfOefec3d37Yl0t29sbzd0TYD3FMnoUI82sjuW7M5GR+yNd2xox09Hh6HVguh8SUyce1m82HkJ163SRNAE6Dx9BYozlzWaw48aQKtWZQoQZgCNY6C5Ew300Owumt1PJuzH1xoyVWhgC/kiZLrJVJsa3OYLmSamE4U/0Vo8B54HTYMTNXHcereAAL8L8OO4c6cAH7/Xg4EqfaDzWwGaMClfGA20UnrryNxMpoN8bWhab0ETW…
555E73D74714A5CEB4E41117CABB3CD2	1	cdx	JChemExcelBBQAAB+LCAAAAAAABACdV01wU1UUPjd5SdMm0PJjFa34kJam/6WCNK+CtGmhUCpV+VNhNGAocdKGSasUXRhnXLhw4UIXzuiMC4dxxoUbC/6bFlpa6J+6cxgEQUQs4KgLHJV6z8l5791XKHV4ndx3c77vfuc7995387rtuXBj9fLqas3tEmBfKWzcsFC24X3RjsZk5IC+PFRZLf9qajRXHky9fATe27sX3kkbovDUW0Jk+wDW9l6HVPqaC/twygUQdM3xCRC+LNkYmmzqZANN2HsIexuxCXjl11xs5sgGGjAWxqYRm7k+F6z05Ph80k4EfpOtn/pA/WyfRkZ98t7ysIAs+i7AK+9btwrw0PeFoEmVNnDTtx5YKk15ArKBINorwaYUm…
99498B5FAC3DB7992D4FD8E43D76160A	1	cdx	JChemExcelMg0AAB+LCAAAAAAABACdVElvU1cUPvf52X7Oc+wE0gAtw4NAYwhDEqkqfUWCTG3IYJyZQFsw1A2mjh1shwwrL1l00UXUn4C6q1SgBUpbOgdWqIsuKLCqqNRBYoPUqi3pPcfn+d0XJolr+dz7zvfd755z7jB6sqOzuaW5WfdpAtxWQuODOmk7TqQmO/PJGavllZ3N8tfaqms1UB37CLbsOSvuFFvkvLWaCBkA+y48gNLVvzQcwy0NIKZVGwKEEZTG1qV5VRrowtEeHPWgCQfkZxRNtTTQjr4ONJ1oIoYGL/mrDEOGk4R70po0BhqHDJ0CNWTfu1dAkL4FBGQ/MiLAT991oEuVBPjoaxYaZFD+sDQQw/C2otmGphV9TdLEtktTtQN9O…
E3655AB651C1968A48C5BC71CE1A8084	1	cdx	JChemExcelWA0AAB+LCAAAAAAABACdVl1sFFUUPnd29q9T6JoQCgkhEyFSRKCswspQpfvXbrfbdqU//Fe2ZduubLt1u9qWRJ1HHjSRRB+MER/6QKI+gr+ooILY8IAvGiMPGgwYCQmNkBBiXM89e2fnTqFguM2cuXPOd7/zc8+93b4XorHGTY2NqkthYA+TCxcsQRkdyY7GiplJfdPWDY34FwyqSgB+PP8r5A8fZcn6QXbq2i3G/D6A5pP/gnn6tsLncEkBaFAW+RgwnxeFoaLYhgLifNbEZ0kuaj34WcfFIhQQ4booFzEuFvsU2Oyu8fkwnAzcQKnRHGju96kUqA/f7dsZeOmbgQffvb0M3PS9BFRkSYOLvqZgFQblrkUBDTy8tVw8zkWQ69aha…
47E64513530ED2BA36479F5D5E9113C3	1	mrv	JChemExcelmAoAAB+LCAAAAAAABACVVluP4jYUfu+vcNNXcGznRlDCagY67UrMsBp4qLRaVZ7EMJFITBNz62r+e48TbgkMUQkmh+Pv83dsH1+CL7t0iTYiLxKZhQbFxEAii2ScZIvQ2CZZLLdFlzKHGV8GQQRYwGdFaLwrteqb5na7xdG7SPlOZjiSqVHV93dFUsNsLSzzhckIoeZfz+NpyekmWaF4FglgFUm/KJ1jGXFVBvOJhJnyfJNkZgU303xTtfY3I/pL8K6IjXOXhlD3AFQ0T5YCzWWecoU2jGD4kg5aiEzkXIkYve3BTXEPhmDwS/A8ktE6FZlCXMl0KtTrH4+hQfovHQqFQbGg2FCc/otxBD3JTMEo9qc8K6YiT+bdx8l4BOMHjGufd…
D5080E6CB229C9D80C58EC7E7B07A3CB	1	cdx	JChemExcel0AwAAB+LCAAAAAAABACdVGtsFFUUvnd2dne2s20XxRYQ6mCrbSmP0sRsHJtou600pcQGLBpi1KWu7Zrtbt0uaTER1z+GxJiYqImJif7gD+EPP1R8oaKVPrYUCgUSiBCRR5FnqzGCAes9Z8/s3GkBDTOZM3fO993vnHPPvbP+lVBD9crqatWlcGZfaTAuNlfYUGekqyEZ7jVWPrq8Wtw1NaoSYAt2bucbhhbx5uKlyu6L73Hu0xjb88s/7InWmwqM2c8KYxVKvsYZ17zCmKowjwnDGmFUC6NmMH6P+CwEky8MqwdfCEwDmAJNYY+48zRNpBNmk8LqOGY49mkqJqqJ9+rHOfPiN2ce8W5r48yN33OZKlRamQu/+lipSMrtF4ZVQHqVY…
865187AEC8076395BBE5FB6D345D4C4D	1	cdx	JChemExcelZgsAAB+LCAAAAAAABACdVV1MXEUUnvuzu3f3Lj/VCkVbvAgKSG0pSbPtlURhQQmFQKitL8Z4iyusWXbJsg1gollfTBNjYlJ9MtGHPvjmk/9WrUULLL/lJzHEJipFamkrNDEpDYpzzp67dxYrGu/mnpk53zffOTNn5u7xF4MN1Qeqq1VFlpjzJMEobCe3we5QT0Pc6jcOHN5XzX81Naqcz4bPnJcOvV8lNRfulc+unJYkr8bYuR//ZI+3/yFDn/0gM1Yh52gSkzQPN6bKzaPcsEbo1UKvGYzfzYd5YHK4YfXgC4JpAJOryeygy6dpPB2LrXKrY59h36upmKjG2yOPScyDY4m5eXvsmMRcON7JVK7SzhQcDbBSnpTLzw2rgPQqwTwMp…
6CB2BCEEB0B0ADBF8E7D5C286A4190E0	1	mrv	JChemExcelCjAAAB+LCAAAAAAABADtWM1u20YQVtBDgT5EsGCvEf/1C1mBYzuJAcsJojQpeilW5ErahtxllivL6rFPkEPR3gr03gfoOUZfpE/SWcqm9UdSqV2gCHYkStTszDfD2ZmdsXuPL+MIXRCRUs4ODMe0DURYwEPKJgfGnLKQz9O64zZc43G/F4AsyLP0wJhKmXQtaz6fm8GUxPiSMzPgsbFc716mdE1m7plcTCzXth3r28HZMNOpU5ZKzAICWintphnzjAdYZs4UmLBiLC4os5biViwulmjfu7Z62+ZlGhq3j3QEa4egisY0ImjMRYwlunBtE972IzQhjAgsSYhGC2A7ZhtC0P+qN3hOcNjvDTJbz7457ffiRPAEMRyTAyPFF0T9JEJSk…
6F8183AAA126BE9863D9FBDB722A38F3	1	mrv	JChemExceltAkAAB+LCAAAAAAABACVVl1v2jAUfd+v8LzX4thxPgARpras0yRapsLDpGma3GBopCTuEpePVf3vu06AEkITjWBirs/xvb4+uc7g8yaJ0UpmeaTSADNCMZJpqOZRugzwOkrnap13mO3a+PNwEAIW8Gke4Eetn/qWtV6vSfgoE7FRKQlVgsvx/iaPKpg1JypbWjalzPpxO54WnE6U5lqkoQRWHvXzwjhWodBFMO+4sBKRraLUKuFWkq3K2X7b1Hwp2eRz/Lakaxi7BCpaRLFEC5UlQqOVTQl86QVaylRmQss5etiCmZEupGD4YXA7UuFzIlONhFbJVOr7r1cBpv27CwbNhsahOf07vAfcqFRDBvtTkeZTmUWLztVkPILcAbpu42dsT…
D3FA6B8DC7A106FF12F859F839E94B5C	1	cdx	JChemExcel2goAAB+LCAAAAAAABACdVW9MW1UUv/f2tX3tK5QNBkMQ34BkIJMxksX4MFEobCgQiMCMiR/ssLKa0pLSOfCL/SQw/hNhYerEsRkjG5jNP4ioG07U6SJZFv2gCTPBpDFh80/8NsF7Tm/7XnGbiZe88+49v9/9nXPuPa8ceN5VWbKnpEQyMUr0EQZjImncug552iqD7iPqnoeKS/hfaanEUsi+tSkauTJLF3YVs7PWW5TaZEIuXF8njzb8zWBOfmKEFLAkmRIqW7nRJG7KuCFVMHsYZo+DcVj40gkmiRtSAT4XmEowdlnmibjJb9wqOCc4t8kSpijzd80jlFhxTYmFv5ubKTHjOo1IMiMNxISrTpLH0zE7uCEFkFghmPvBlIKviJuCX…
A43397AFC323464933802119C43CC8CE	1	cdx	JChemExceljwoAAB+LCAAAAAAABACdVW9MW1UUP+/2tX3tK7QMhKET72TJmLjJcInb08SwghI3IjrBrytYWU1psdQMTDTvi8n0y/y2+MEYY4xLjDERdZsD5H/5k22ocw6GW2LMPmnidzX1nNPbvleYi/E299x7z/nd8/++9r4SbW/Z39Kie4QGzrCJeKAGafREfLA9Ezsp9x/a14K/1lZdRCAqXxV9Kx/jnVUBsENoAQOxZ/Jgf5cXvN9AfpOoMDTQDD8SS0fyOBLooN0TtHuGSMiHxzCRCiRwmHhRIu1EgoaBjsTgD6Qm74H3AUNnFw1cjzypgZ/PGvhw7enRwMvnGtANAd3g4dMINKI73hASaCLH9hB5iEgr8ZqRND2MJLiXePuIJ4wI3txVN…
973045D079D14ACFC42BB41BFA0F93C0	1	mrv	JChemExceluDIAAB+LCAAAAAAABADtV/9vHEcVP8cpCW2UOCh8kdrS7VEEofjudu98d44cf9t8bew01EkDVVGY21vfrbK3e93ds+MgyqUqUFGVoFIQbRVEFVFKm0BTSpU2CZV2lP4h/kt4783c+b6vQ8wv6MYez2dm3/u8N2/efPHUzIWKrayYnm+5zsG4mkjFFdMx3KLllA7GVy2n6K7646o2ocVnpqcMkAV5xz8YLwdB9UAyubq6mjDKZoVdcJ2E4Vbi4vuBC77VJrOaTrheKamlUmryh4sLS6Qzbjl+wBzDBC3fOuDT4IJrsICc6WMiWWHeiuUkhXiy4q0ItnNaCn9TiQt+Mb4xJR2+zYGqsmzZprLsehUWKCtaKgG/qe8rJdMxPRaYRaWwB…
E70552869FA6C81E2371A223203BD3C4	1	mrv	JChemExcelvwoAAB+LCAAAAAAABACdVltv2jAYfd+vsLzX4djOFQRUXatNlUo7lT3sbXKDaSORuEtSoP9+n+OkJSaLpRHA8edzfHw5vswvjvkO7WVZZapYYEYoRrJI1SYrnhb4kBUbdagmjIccXyznKWABX1QL/FzXLzPPOxwOJH2WuTiqgqQqx6Z8dqyyHubgE1U+eZxS5v1a3a4bziQrqloUqQRWlc2qJnirUlE3jfmHhJeLcp8VnoF7ebk3tf3mVH8pOVYb/NGlKyi7BCraZjuJtqrMRY32nBL40i/oSRayFLXcoMc3CDOSwBAsP81X1yp9zWVRI1GrfC3rh+9fYXxmn2nzwV34mypqHV9laakqta3RWhQVWssy205+3F7e3E0YoB9Vsekqo…
1F376384EE1A817B977C8219D8478A35	1	mrv	JChemExcelCDYAAB+LCAAAAAAABAC9WftbE1caDrC1gLCP7bpPXRGZBm29QDK5kATqjTladSuKhlbX7tpOkgFSkwxOAqjb3WK7vWxXWyuta6utYrdaxVutVry1z3POQ3/Z/4K/ZL9zmTAJTGKnLoEw7znzne+cOe93m8Oa9QfTKWlIM7JJPbPW7fPIbknLxPVEMtO31j2czCT04Wyrz9/md69ftyYOsiCfya519+dyAx1e7/DwsCfer6XVg3rGE9fTbn6/42A2WSAzHPDoRp/XL8s+756ubVE2pjWZyebUTFyDUdlkR5Z1btPjao4txmYKb1o1hpIZLxf3po0hru01v0x/Zc/BbMI9/UgI7nXCUKk3mdKkXt1IqzlpyC974Fdukfq0jGaoOS0hx…
727B39274DCE38EB9845AA194FE332EF	1	mrv	JChemExcel+A0AAB+LCAAAAAAABACVV1tv4jgUft9f4fW8QhI7VxBhxLTb3ZGgVIWHlUajlRsMjUTibhJuW/W/77GdtCSky4YAjs/5zsXOZ/tk9PWYbNGeZ3ks0hATw8KIp5FYxekmxIc4XYlD3ifUpfjreBQBFvBpHuLnongZmubhcDCiZ56wo0iNSCRY64fHPK5hDrYhso1JLYuYf86mC2XTj9O8YGnEwSqPh7kSTkXECpXMJyHMhGX7ODU13Eyyvfb2F7Xk1zKO+Qp/DOkGdBMwRet4y9FaZAkr0J5aBnytHtrwlGes4Cv0dAIxMQKYgvEvo9mtiHYJTwvECpEsePH4+zeYn+EXS316dPhlvZZ3uALcibSQiFkcZSIX6wItWJqjBc/idf9hO…
26C82B601C21DBC1DCE0120F418ABEAB	1	mrv	JChemExcelSA8AAB+LCAAAAAAABADNV11vozgUfd9f4WVeE8DmM1HIKJNud0dKmqrJw0qj0cglTooUcBfI11b973uNoQXCTMbztCGJse85vtfm2L6MPp7iHTqwNIt4EmhYNzXEkpCvo2QbaMcoWfNj1sfEIdrH8SgELOCTLNCe8vx5aBjH41EPn1hMTzzRQx5r0j48ZVEDc7R0nm4NYprY+Hs+WxacfpRkOU1CBqwsGmZF44yHNC+C+Y4LI6bpIUoMCTfi9CB7+0ZM8TX1U7bW3oc0BdsEqGgT7Rja8DSmOToQU4ev2UNblrCU5myNHs/QjHUfpmD822h+w8N9zJIc0ZzHS5Y//PkJ5mf4wSw+PTL8sNmIO60C3PIkF4h5FKY845scLWmSoSVLo…
9C54615BD79668BD47DDF6F038AC9D28	1	mrv	JChemExcelhQwAAB+LCAAAAAAABACVV21vmzoU/n5/ha/3NQHbECBRyJS1t9ukpKmafLjSNF25xEmRAu6AvK3qf7/HGNZAGGghqfE5z+PHL8f26fjjKdqhg0jSUMY+pgbBSMSBXIfx1sfHMF7LY9qnbMDwx8k4ACzg49THz1n2MjLN4/FoBM8i4icZG4GMsPaPTmlYwRwtQyZbkxFCzX/ns2XO6YdxmvE4EMBKw1GaG2cy4Fnemd9ImBFPDmFsargZJQfd2n+MqC8xTukavw/pBnxToKJNuBNoI5OIZ+jAiAFf0kNbEYuEZ2KNns5gpoYHUzD5azy/lcE+EnGGeCajpcgeP3+C+Rl9IPmnx0YfNhv1hkvAnYwzhZiHQSJTucnQkscpWook3PQfZ…
60F7BF5899D5929E55671ADED890BF6D	1	mrv	JChemExcelhgwAAB+LCAAAAAAABACVV1tv4jgUft9f4fW8liR2riDCiGm3uyNBqQoPK41GKzcYGonE3STctup/3+M4mZKQiTUE6vic7/Pny7F9Ov58SnbowLM8FmmIiWFhxNNIrON0G+JjnK7FMR8Q6lL8eTKOAAv4NA/xS1G8jkzzeDwa0QtP2EmkRiQSrPyjUx43MEfbENnWpJZFzL/ns2XJGcRpXrA04sDK41FeGmciYkXZmZ9ImAnLDnFqKriZZAfV2j/Ukl/LOOVr/DGkW/BNgYo28Y6jjcgSVqADtQz4Wjdoy1OesYKv0fMZzMQIYAomv43ndyLaJzwtECtEsuTF059fYH5Gn6zyc0NHnzYb+YZrwL1IC4mYx1EmcrEp0JKlOVryLN4MH…
9012134DBA647CCE056E98766E453E15	1	mrv	JChemExcelfgwAAB+LCAAAAAAABACVV9tu2zgQfd+v4LKvsSRSVxuWC9dpigJxHMR+KFAUC0amHAGWmJUY22nRf+9Ql0S3lbCWHYrDc+bwMiQn84+X+IhOPM0ikfiYaAZGPAnEPkoOPj5HyV6cswmhNsUfF/MAsIBPMh8/Sfk80/Xz+awFTzxmF5FogYhx0T67ZFEDczY1kR50ahhE/7a+3eacSZRkkiUBB1YWzbLceCsCJvPO/IeEHrP0FCV6Adfj9FR4+4ca6mtol2yP34e0grYlUFEYHTkKRRoziU7U0OBrXKEDT3jKJN+jx1cwE82DKVj8NV9fi+Al5olETIp4y+XDl08wP7MPRv65orMPYajecAW4EYlUiHUUpCIToURblmRoy9MonNzfL…
A97EC3BB5BF7B4890C4B41E7AFB27C08	1	mrv	JChemExcelSA0AAB+LCAAAAAAABACVV11zmzgUfd9foaWvNkgCDPYYd9xk03bGjjOxH3am0+koWHaYNSgF/NVM/vteIUgAE2jBidDVOfdK4ki6jD+ewh068DgJRORpRMca4pEv1kG09bRjEK3FMekTalPt42TsAxbwUeJpj2n6NDKM4/Go+488ZCcR6b4INdU+OiVBBXM0dRFvDYoxMf6dz5YZpx9EScoinwMrCUZJZpwJn6VZZ94JYYQsPgSRoeBGGB+Utx8Uyx/WT8laexvSFbRNgYo2wY6jjYhDlqIDxTr8cA9tecRjlvI1ejiDmeguTMHkr/H8Wvj7kEcpYqkIlzy9//wJ5mf0AWdXj44+bDbZk/lqswqbVpBuRJRK1jzwY5GITYqWLErQk…
7F328E85FAA863B90E91E17FB0EFCE44	1	mrv	JChemExcelNw0AAB+LCAAAAAAABACVV11vozgUfd9f4fW8JoANARKFjDLtdHekpKmaPKw0Go1ccFKkgLtAvrbqf99rDC0QGpSQxPb1Ob7+OLYv46/HaIv2PElDEXuYaAZGPPZFEMYbDx/COBCHtE/ogOKvk7EPWMDHqYefs+xlpOuHw0Hzn3nEjiLWfBFhVT86pmENczA1kWx0ahhE/2c+W+acfhinGYt9Dqw0HKW5cSZ8luWd+cSFHrFkH8a6gutRslet/aaG/BraMQ3wx5BuoG4KVLQOtxytRRKxDO2pocHX6KENj3nCMh6gpxOYiebCFEz+GM9vhb+LeJwhloloybPHv77B/Iy+GPmnR0df1us8Z77brNKGS9KdiDPJmod+IlKxztCSxSla8…
C5F9229E0DC8B966AF2200D27949ADC6	1	mrv	JChemExcelHQsAAB+LCAAAAAAABACVVltP2zAYfd+v+GReaRI711ZtEQNtQqIw0T3sbTKpC5GamCWhl3/P51xK44ZYa9o6ts/x8eX4s6dX+3QDW5EXicxmhFoOAZHFcpVkLzOyS7KV3BUjynxGrubTGLGIz4oZeS3Lt4lt73Y7K34VKd/LzIplSur6yb5IOpida8n8xWaOQ+0/i/tlxRklWVHyLBbIKpJJURXey5iXVWe+kLBTnm+TzK7hdppv69b+Mkd9HWtfrMjnkG6w7hqpsE42AtYyT3kJW+ZY+HUu4UVkIuelWMHzAYupFeEUzL9NF7cyfk9FVgIvZboU5dPP7zg/kwun+lyyycV6rd5IC/ghs1IhFkmcy0KuS1jyrIClyJP16Nf99d3Di…
B2BE73B235454192045E05FA34BDB4AA	1	mrv	JChemExcelugwAAB+LCAAAAAAABACVV21v2joU/n5/ha/3FZLYeQURJtauu5OgVIUPk6ZpcoOhkUjcJeHtVvz3HcdJS0KWaATq+Jzn+PGxj49PRx+P0RbteZKGIvYx0QyMeByIVRhvfHwI45U4pH1CbYo/jkcBYAEfpz5+zrKXoa4fDgcteOYRO4pYC0SElX54TMMK5mBqItno1DCI/m02XeQ2/TBOMxYHHKzScJjmwqkIWJZP5g8UesSSfRjrCq5HyV6N9pMa8mtox3SF3126Ad0ETNE63HK0FknEMrSnhgZfo4c2POYJy/gKPZ1ATDQPlmD8z2h2K4JdxOMMsUxEC549fvkE6zP8YOSfHh1+WK/lGy4BdyLOJGIWBolIxTpDCxanaMGTcN1/m…
42903C35627FE0B59ACA6EDE0FC43FC2	1	cxsmiles	JChemExcelQQAAAB+LCAAAAAAABADzTzZMTk7WiHG2dY5JNgKy/DUhhJGzkbOGf7IxkpCxs5EtSCYZKmYExIYAmjVcrkEAAAA=
A43D20B9D26FCACEC531B4D4BBB65333	1	cxsmiles	JChemExcelOwAAAB+LCAAAAAAABABz9nfWsPXXTDZM1gCSYELD2chZwz/ZOBkhZOxsBFJklAwVMwJq8AcA0LllMzsAAAA=
CAC612F6F74B6857412E2660601136E7	1	cxsmiles	JChemExcelnQEAAB+LCAAAAAAABABdUFsOwyAMu8o+qRQiSCh0qvbFATgE1+jhlybQof0g23k4prbqPm3rsTt59XGVqmud+0/iSncT9aGRDLTX5fyOzOATZoJzEMZwCEngCTkawlIEEOby1I2MSWmR4begqDuMhFn/E22DieZhWF10b4BzuupRwrP6qXSAfwSbXy9fIz0h1tPXy8O92i/2I1eYKOKeNOD4DG01HGZxTTJIxATb9QWvZqulnQEAAA==
4DF04EB30ED218723E8E02414D830808	1	cxsmiles	JChemExceloAEAAB+LCAAAAAAABABNUFsOxCAIvMp+2sQSxFc3zX55AA/hNXr4RcC2P2ZmGAaw9eZ+fRthOH7lcY2a6yOOR4qNpomGacQN/XO5PUNMfk9QyJ9GIuDBhBFBDIqgVgYEpd51JdbJFm7+MgqSYQSXgdX4VjVDVZ2iWOZwcvHozzU3zxLzIhNFOh6u7eKxWMU6+L5CQs2g2FbHGWVrv87EBQLkJBfab4jTMK6qtptKQEwCYPHb9QcHr/NboAEAAA==
BC7E53AB92293F7740714F5D86A34877	1	cxsmiles	JChemExcelLQAAAB+LCAAAAAAABABz9nc2tHXWcIZgQ01nI2dnDVt/TWdjhKixv5GmPwgCAEgQRLQtAAAA
420CEC2DB2B682EFDFB81E8205A3709E	1	cxsmiles	JChemExcelQgAAAB+LCAAAAAAABABzNrR1drZ11gBiQ01nIyBHw9Zf09kYIgTCxv5Gmv7OJkA2GPqbaIKVwCEAPpvnyEIAAAA=
D0A67D82CA3E7E4BA7E011E77675BE20	1	cxsmiles	JChemExcelMwAAAB+LCAAAAAAABADzt002TE7WyE82ApL+mhDC0EjT2djW2VnDP9kESdjEWNPZ2dYZAPnX/tgzAAAA
5C614B9F857C65ED8F8227F231DC7EEF	1	cxsmiles	JChemExcelMwAAAB+LCAAAAAAABADzt002TE7WyE82ApL+mhDC0EhTN9k4GcRx1kw2cdaw9dd0dtbwTzYxBqoAAPmnlSQzAAAA
1E18FCF0173847E296A087E4DDF46092	1	cxsmiles	JChemExcelLwAAAB+LCAAAAAAABADzt3U2TDZK1vDXTIYQRv7OGsnGyVCesaazoX+yCZSXbAIAOXSXmy8AAAA=
042278DA600FEAB5A28F95B2D2BDEEE6	1	cxsmiles	JChemExcelLwAAAB+LCAAAAAAABADzt3U2TDZK1vDXTIYQRv7OGsnGyVCesaazoX+ySTKUbwIA16F8By8AAAA=
0EA824F02E30C6DF75FED1F0B4C4BC29	1	cxsmiles	JChemExcelLQAAAB+LCAAAAAAABADzt3U2TDZK1vDXTIYQRv7OGsnGyVCesaazoX+ySTIImPgDAKYI8xUtAAAA
613EC52664AD1E1896A10FB99C49F3AF	1	cxsmiles	JChemExcelMgAAAB+LCAAAAAAABADzt3U2TDZK1vDXTAYTGslG/s4aycbJIGCs6Wyo6axhCxQ3AQuYONv6AwBGve0fMgAAAA==
2ACF12097AD5017ABC77404710EBA53B	1	cxsmiles	JChemExcelPwAAAB+LCAAAAAAABABzNrR1dtawddZwNoIxbJ2NDDX9NZ1tgdjZGCLibIKQNTEGy4EhAJa1Ldg/AAAA
6AC120332E0068894EC3F05565230004	1	mrv	JChemExcel2TEAAB+LCAAAAAAABADtWP9zE8cVP7BJgTBTOmE6jNVObpTMdOrY0t3JliwjW+bWxkBt8GBq4xaanKSzdEW6U+/ONqbfDGk7TDqBjOlMiSGDi1ObEiCAUyAk2DO74/zCf+G/pG9Pp28nS+cYyk86c9q3e++9/fL57NvlRaLnMml2UtYNRVO7vLyP87KyGtcSiprs8k4pakKbMlp5oV3wRrsjcdAFfdXo8qZMM9vp909NTfniKTkjndNUX1zLeHPfO88ZSpnOVMCn6Um/wHG8/9TgwLBl06qohimpcRmsDKXTsBoHtLhkWoOp0oU/I+mTiurPqfsz+mTO2/sCR/9xvnNGwlucEoJvB8GUHVfSMjuu6RnJZCcFzgf/uBY2KauyLplyg…
7EA5B643760FE4B98D5EF2708AB82492	1	mrv	JChemExcelHwsAAB+LCAAAAAAABACdVlFvmzAQft+vsLzXxdiGhBAlqbJWmyo17dTsYW+TS5wWKeAOaJL++50xpMEwLA1IDp+/z2fuzmfPr07pHh1kXiQqW2BGKEYyi9U2yZ4X+JhkW3UsRoyPOb5azmPAAj4rFvilLF9nnnc8Hkn8IlNxUhmJVYpN/+xUJC3M0Scqf/Y4pcz7tb7bVJxRkhWlyGIJrCKZFZXyTsWirCbzDxNeKvJDknkG7qX5wYz2m1P9UHIqtvjjk66hbwVUtEv2Eu1UnooSHTgl8NAv6FlmMhel3KKnd1AzMgUXLD/N1zcqfktlViJRqnQjy8fvX8E/s8+0unCj/qayUuvXSZyrQu1KtBFZgTYyT3ajH3er2/sRA/STyrbNI…
50F2BCCEE44061A603184ED384B49EFB	1	mrv	JChemExcel7DUAAB+LCAAAAAAABAC1Wf1fU0fWD63s1uquiDzdVq3eBvGFSt4IryImd0CgBeFTXq27T/eSXODWvJkEEbpaaLv2TVfXtltr0QJqtdVafEFBH/TzmfNJf/G/4C95zszchEsgxE0lmN7vzD3nzGTO95w5M63ad8zvk46q4YgWDOw12y02s6QGPEGvFujdax7QAt7gQKTI7ihxmPdVV3lQFuUDkb3mvmg0VGm1DgwMWDx9ql85FgxYPEG/WbyvPBbRFsgMFFuC4V6rw2azW7uaGlu5TpEWiESVgEdFrYhWGeGdjUGPEuWTSTGE1a+Ej2oBqxC3+sNHhbX3HDb2z2Y5FvGa538SwXduVJV6NJ8q9QTDfiUqHXXYLPjPtlvqVQNqWImqX…
7819425E3B28E7CCC90C372AFF97C14E	1	mrv	JChemExcelsTMAAB+LCAAAAAAABADtV/tXFEcWHmI2mpCjGJPNA7LpTDaKCPPoGYaHgNBlIrAgbHAlD4NpZhroZKZ77GlE3N2ciSY5exI5ro9k4yNGICoSdIkYIxqTc6oO+SX/BX/J3qrqGebBTJvR5SeKR31Vfe+t6rrfvXW7YcehSFg4qBgxVdcanV6XxykoWlAPqdpgo3NE1UL6SKzKK1aLzh1NDUGQBXkt1ugcMs1ovds9MjLiCg4pEfmQrrmCesTJn9cfiqlpMiM+l24MukWPx+t+s7Ojh+lUqVrMlLWgAloxtT7GJjv0oGyyzeRYwh2RjYOq5ubi7ohxkFvbL3ror8d1KBZyLr0SgmctoCoMqGFFGNCNiGwKB0WPC349lcKgoimGbCoho…
56213B942C095BF0D14C90F87E15175B	1	mrv	JChemExcelxgwAAB+LCAAAAAAABACdV21vozgQ/n6/wsd+bcA2BEIUssq219uVkqZq8uGk1erkEidFCrgH5O2q/vcbY+gGJ4d1F5Iaj5/HM54Z29PR52O6RXueF4nIIovY2EI8i8UqyTaRdUiylTgUPUL71Po8HsWABXxWRNZLWb4OHedwONjxC0/ZUWR2LFJLjQ+PRdLCHFxb5BuHYkycP2bTRcXpJVlRsizmwCqSYVEJpyJmZWXMv6hwUpbvk8xRcCfN92q2PymWX2wfi5X1c0m3MDYBKlonW47WIk9ZifYU2/DFN2jDM56zkq/Q8wnExB6AC8a/jGZ3It6lPCsRK0W64OXT71/AP8NP6zWGj9WI70VWSvksiXNRiHWJFiwr0ILnybr3OJ18e…
90323C9D692F215CF4BD55A9782D91B4	1	mrv	JChemExcel7jUAAB+LCAAAAAAABAC9WPt/E8UWT0HwAVquFx/XBlkCSC1pstmmaVPS0u7yaLWlSIu8RO822SSrSbYmKW1BMPgA9aKCCgI+LlTwqjysgFB8lM9n5lN/8b/oX3LPPJJukibBBJs03e/MnHNmds53zpwZ3/qRaETYp8UTuhFrtbkcok3QYn4joMdCrbZhPRYwhhP1LqlRsq1v8/lBFuRjiVZbOJkcbHE6h4eHHf6wFlVHjJjDb0RtrL1lJKFnyQw3OIx4yCmJosu5s6e7j+rU67FEUo35NdBK6C0JWtlt+NUkHUyBLpxRNb5PjzmZuDMa38esvSKJ5E90jCQCtplXUqCtA1SFoB7RhKARj6pJYZ8kOuBPtAshLabF1aQWEAZGodrla…
CF060566C5697152F2D73B097F4B3508	1	mrv	JChemExcelyQwAAB+LCAAAAAAABACdV21vozgQ/n6/wsd+bcA2JIQoZJVtr7crJU3V5MNJq9XJJU6KFHAPyNtV/e83xtANDod1F5Iaj5/HM54Z29Px51OyQwee5bFIQ4vY2EI8jcQ6TrehdYzTtTjmPUL71Po8GUeABXyah9ZLUbyOHOd4PNrRC0/YSaR2JBJLjY9OedzAHF1bZFuHYkycP+azZcnpxWlesDTiwMrjUV4KZyJiRWnMv6hwEpYd4tRRcCfJDmq2PymWX2yf8rX1c0m3MDYFKtrEO442IktYgQ4U2/DFN2jLU56xgq/R8xnExB6CCya/jOd3ItonPC0QK0Sy5MXT71/AP6NPmw2Gj1WL70VaSPk8jjKRi02BlizN0ZJn8ab3OJt+e…
2BAA43F3556AC8159484F69C06070E72	1	mrv	JChemExcelYQsAAB+LCAAAAAAABACNll1vmzAUhu/3Kyz3tjG2ISFESaqs1aZKTTs1u9jd5BKnRQrQAc3Hv98xhhQMwwtJDtjvw7F9jj/mN6d4jw4yy6M0WWBGKEYyCdNtlLwu8DFKtukxHzE+5vhmOQ9BC/okX+C3onifOc7xeCThm4zFKU1ImMZY189OedTSHF2SZq8Op5Q5v9YPm5IZRUleiCSUQOXRLC8LH9JQFGVj/uHCiUV2iBJHy504O+i3/eZUfSk55Vv82aVbqFsBinbRXqJdmsWiQAdOCXzpNXqVicxEIbfo5QzFjExhCJZf5uu7NPyIZVIgUaTxRhbP37/C+MyuaPm55rOr3U7d4VrwLU0KpVhHYZbm6a5AG5HkaCOzaDf68bC6f…
AD4E5A6D04AC311F589BFC774AF9D12B	1	mrv	JChemExcelbwsAAB+LCAAAAAAABACFVtFumzAUfd9XWO5rY2xDIERJqqzVpklNOzV72NvkEqdFCtABTdK/3zWGFAzDQHKxfQ7Xvj6+9uLmnBzQUeZFnKVLzAjFSKZRtovTlyU+xekuOxUTxqcc36wWEWABnxZL/FqWb3PHOZ1OJHqViThnKYmyBOv2+bmIO5iTS7L8xeGUMuf35n5bcSZxWpQijSSwinheVJX3WSTKqjP/ceEkIj/GqaPhTpIf9df+cKoeSs7FDn8O6Rba1kBF+/gg0T7LE1GiI6cEHnqNXmQqc1HKHXr+gGpGZhCC1ZfF5i6L3hOZlkiUWbKV5dP3rxCf+RWtrms+v9rv1RtuAN+ytFSITRzlWZHtS7QVaYG2Mo/3k5/36x8PE…
5983228833ACF334322CA55579BE4742	1	mrv	JChemExcelbwsAAB+LCAAAAAAABACVVl1vmzAUfd+vsNzXxtiGhBAlqbJWmyo17dTsYW+TS5wWKUAHNB//ftcYUjAMa3GSi+1zuPb18bXnN6d4jw4yy6M0WWBGKEYyCdNtlLwu8DFKtukxHzE+5vhmOQ8BC/gkX+C3onifOc7xeCThm4zFKU1ImMZY989OedTCHF2SZq8Op5Q5v9YPm5IzipK8EEkogZVHs7xsfEhDUZSD+YcLJxbZIUocDXfi7KDf9ptT9aXklG/x55RuoW8FVLSL9hLt0iwWBTpwSuBLr9GrTGQmCrlFL2doZmQKIVh+ma/v0vAjlkmBRJHGG1k8f/8K8Zld0fJzzWdXu516wjXgW5oUCrGOwizN012BNiLJ0UZm0W7042F1/…
38B15E1A83D6C6C7A63D4EC2F8CE486D	1	mrv	JChemExcelijMAAB+LCAAAAAAABADVWPt/E1UWH0TwAVrXVdeV+vmMYdUKaTKZtGlT00JnoLRuS5ECBfyoO0mmyWgyk51MX7BoER/72dUVXfGBjw+guA/AZRGhvvDzmfvp/uJ/0b9kv/feSZpHk0DLoptpM9977jnnnjnn3HPPJLZpKpsRJ3Q7b1hmty8UkHyibiaspGGmun2Thpm0JvOtIbld9m3qiSXAC34z3+1LO06uKxicnJwMJNJ6VpuyzEDCyvr4fNdU3ijjmQwHLDsVlCUpFNw7NDjCZFoNM+9oZkKHVN7oyjPioJXQHGZMjSWCWc2eMMwgZw9m7Qmu7VlZon9SYCqf9C08koq5XoiKY0ZGF8csO6s54oQsBfAn+cWUbuq25uhJMT4Nc…
7485A49EBA03E27927C7C635D2F1EA79	1	mrv	JChemExcel+zUAAB+LCAAAAAAABAC9WPt/U0UWT0Hw0e7WddF1bdBrEKklTW5u0rSpaWnv5dFqS5EWeQnubXKTXE1ya5LSFgSD4mtXV1BBQXcXKnVVHtaCUNy1fD4zn+4v/hf9S/bMI+lN0iSYYNMm9zsz55yZO+c7Z86Mf9N4LCoc0hJJ3Yh32FwO0SZo8YAR1OPhDtuYHg8aY8lml9Qi2TZ1+gMgC/LxZIctkkqNtDudY2NjjkBEi6njRtwRMGI21t4+ntRzZMbcDiMRdkqi6HLu6e8bpDrNejyZUuMBDbSSenuSVvYZATVFB1OkC2dMTRzS404m7owlDjFrL0si+Rcd48mgbfGVFGjrBlUhpEc1IWQkYmpKOCSJDvgX7UJYi2sJNaUFheEJq…
B9E791B1D4A75F26A2F4869FDF5D35E3	1	mrv	JChemExcelATQAAB+LCAAAAAAABADtWP9XE1cWh2qVit3F+gVoVaZRu/0SkskkfF2CMFOLtqCu+G1bKx2SAaZNZtLJAEJdN/26e3Z1t1Wxra6tqFVrrWv9VhCr57x36C/9L/hL9r73ZkIyMAkFyzl7Dglh7p13731v3ue+z71Jw+ZD8RjXpxhJVdfCnoCP93CKFtGjqtYd9vSrWlTvT1YGhCrBs7mxIQK2YK8lw54e00zU+/39/f2+SI8Slw/pmi+ixz1svP5QUs2y6Q/6dKPbL/B8wL+/rbWd+lSqWtKUtYgCXkm1PklvtuoR2aSLcZnCH5eNPlXzM3N/3Ohj0ToEnvzxvkPJqGfykSQYawZXrkuNKVyXbsRlk+sTeB/88V6uW9EUQzaVKNc5A…
536B0C7B366361C889644CE4522CA37E	1	mrv	JChemExcelEjEAAB+LCAAAAAAABADtWP9v28YVp+1s8YL9kA4ulmItSqgbMLS2RFKyZAmSLItJGwOWnVlpku2HdCfqJBHhF5WkrLjAMHfDfhoKJF2BAWuDJUtaFEULDFuBZtnWAjxkv+y/yF+yd0dKpqgvdGN36A+kRN3j8X3eu3vv3d3TK67f1DV+D1u2ahqlhJgUEjw2FLOpGu1Soq8aTbNvr4jSqpRYLxcV4AV+wy4lOo7TLaRS/X4/qXSwjm6aRlIx9YT3vnDTVkd4+umkabVTkiCIqWu1rTrDrKiG7SBDwYCy1YLNOrdMBTlsMFNUpHRk7alGymNP6daeJ+0NSaBfIXnTbiYOpyTDuw2A8i1Vw3zLtHTk8HuSkISvsMy3sYEt5OAm39iHb…
751667B42E788070FCCCB52348F356F8	1	mrv	JChemExcel9jUAAB+LCAAAAAAABAC1WvtfFEcSX6LkYuIdiJ6XqNHJIj5Q9sUbEdlpEEhAufA0ubtk2B1g477cXUTIaSC5M8lFT88kd8agAdRoojG+UNRDP5+uz+YX/wv+kqvunlmGhd31JjKI8+2Zquqerm9VV7dW7zkS8EuH1UjUFwrutjptDqukBj0hry/Yt9s66At6Q4PRIqer1GXdU1PtQVmUD0Z3W/tjsXCV3T44OGjz9KsB5UgoaPOEAlbxvupI1DdPZrDYFor02V0Oh9Pe3dLcxnWKfMFoTAl6VNSK+qqi/GFzyKPE+GBSdGEPKJHDvqBdiNsDkcPC2nsuB/vjsB2Jeq1zn0TwnRtVpV6fX5V6Q5GAEpMOuxw2/OPYKfWpQTWixFSv1…
409121664961C106DA016CB781B29573	1	mrv	JChemExceleTIAAB+LCAAAAAAABADtV+1zE8cZl+s0dnGGkJYMYfC0V0EZoLJ0d5IlS0h+0UGDMzZ4MAGSD5CTdJauSHfK6WRjpu0IKJ/aDAPtTFteUjAv5cVQJrhpMAnM3A75kv9Cf0mf3T3Jp5NP5wjCh45Wlve3e8/z7N4+v/3tKj5yspBnZiWtJKtKwsv5WS8jKWk1IyvZhHdOVjLqXGmA4wd578hwPA22YK+UEt6crhdjgcDc3Jw/nZMK4klV8afVgpc+j50syQ02c0G/qmUDPMtygaOTE9PEZ0BWSrqopCXwKsmxEumcUNOiTibjMESgIGqzshKg5oGCNkujHedZ/Mf6T5Yy3pVXEuDZGLgyM3JeYmZUrSDqzCzP+uGP9TFZSZE0UZcyT…
3D48BB5BAF73AA31C535D672EA4E9B93	1	mrv	JChemExcelBg0AAB+LCAAAAAAABACVV21vozgQ/n6/wsd+TcA2hIQoZJVtr7crJU3V5MNJq9XJJU6KFHAPyNtV/e83xpANhoO7kNZ45nk8tmfsmUw+n6M9OvIkDUXsG8TEBuJxIDZhvPONUxhvxCntEzqgxufpJAAs4OPUN16z7G1sWafTyQxeecTOIjYDERlKPz6nYQVzsk2R7CyKMbH+WMxXOacfxmnG4oADKw3HaS6ci4Bl+WT+xYQVseQYxpaCW1FyVKP9SbH8YvOcboyfS7oD3QyoaBvuOdqKJGIZOlJswhf30I7HPGEZ36CXC4iJOYItmP4yWdyL4BDxOEMsE9GKZ8+/f4H9GX/C+adHx5+2W/lmlIAHEWcSsQiDRKRim6EVi1O04km47…
9A616ECC6EAFF65288FFF9FEEA543091	1	mrv	JChemExcelpjAAAB+LCAAAAAAABADtV+1rI8cZl0+XYo58uIYU8lomyrWUxpZ2V7JkCdknWU5ig313nNK70JJLRrsjabl9UXdX1jlQcEO+hcD1yJe2aXp5IRR6gUDvQwkkAS3XL/kv/Jfkmd2VvDO72rVjB0LRI8s7O/P7/ebteZ4Z1S/f0TW0RyxbNY21nJgXcogYsqmoRm8tN1INxRzZy6K0IuUur9dlwALesNdyfccZ1AqF0WiUl/tEx3dMIy+bes5vr92xVQYzKuZNq1eQBEEsvL670/Y4y6phO9iQCbBstWZ7lTumjB1vMDO6KOjY2lONgg8v6Naer/amJNA/IX/HVnJHU2pBWxOoqKtqBHVNS8cO2pOEPPwJS6hHDGJhhyiosw/VYn4Vl…
AEA2E6F15BB9A2FA28BA3520E6C070A7	1	mrv	JChemExcelFA0AAB+LCAAAAAAABACVV1tv4jgUft9f4c28QmI74RJEGDHtdmckKFXhYaXRaOUGQyORuJuY21b973scJwwx2URDaB0ff5+PL8fHH+PPp3iHDjzNIpEEFrGxhXgSinWUbAPrGCVrccy6hPao9XkyDgEL+CQLrFcp30aOczwe7fCVx+wkEjsUsaXbR6csqmCOri3SrUMxJs5f89ky53SjJJMsCTmwsmiU5caZCJnMB/M/LpyYpYcocTTcidOD7u1vitUX26dsbf2c0h20TYGKNtGOo41IYybRgWIbvriDtjzhKZN8jV7OYCb2EJZg8tt4fi/CfcwTiZgU8ZLL5z+/wPqMPuH806GjT5uNerNKwINIpELMozAVmdhItGRJhpY8jTbdp…
FFB0B96BB49E893918630B8D7CEE7C53	1	mrv	JChemExcelbwsAAB+LCAAAAAAABACVVl1vmzAUfd+vsNzXxtiGQIiSVFmrTZWadmr2sLfJJU6LFKADmo9/v2sMaTAMa3GSi+1zuPb18bVnN8dkh/YyL+IsnWNGKEYyjbJNnL7O8SFON9mhGDE+5vhmMYsAC/i0mOO3snyfOs7hcCDRm0zEMUtJlCVY90+PRdzCHFyS5a8Op5Q5v1YP64ozitOiFGkkgVXE06JqfMgiUVaD+YcLJxH5Pk4dDXeSfK/f9ptT9aXkWGzw55RuoW8JVLSNdxJtszwRJdpzSuBLr9GrTGUuSrlBLydoZmQCIVh8ma3usugjkWmJRJkla1k+f/8K8Zle0epzzadX2616wg3gW5aWCrGKozwrsm2J1iIt0Frm8Xb042F5/…
2487D32BC410F3C342DA7311F191D3B4	1	mrv	JChemExcelEg0AAB+LCAAAAAAABACVV11vozgUfd9f4WVeE7ANCSEKGWXa7c5ISVM1eVhpNFq5xEmRAu4C+dqq/32vMWSCYUET0tq+PsfXvhzbN5PP52iPjjxJQxH7BjGxgXgciE0Y73zjFMYbcUr7hA6o8Xk6CQAL+Dj1jdcsextb1ul0MoNXHrGziM1ARIbqH5/TsII52aZIdhbFmFh/LearnNMP4zRjccCBlYbjNDfORcCyfDL/48KKWHIMY0vBrSg5qtH+plh+sXlON8bPJd1B3wyoaBvuOdqKJGIZOlJswhf30I7HPGEZ36CXC5iJOYIQTH+bLO5FcIh4nCGWiWjFs+c/v0B8xp9w/unR8aftVtaMEvAg4kwiFmGQiFRsM7RicYpWPAm3/…
80102921D0C710EEFCF928B916909110	1	mrv	JChemExcelVzAAAB+LCAAAAAAABADtV91y20QUll03lM6UKXABZYARhmEYSvTr34yTJk0LzZC0pS4tww2spbW9U/14JDmOmd6UKy5600fgkhl4iWZ4EZ6Es5LtaFeWlJD4htFxPJJ3v/N9Z3fP2d10bh3ZlniIPZ+4zmZVlZSqiB3DNYkz2KxOiGO6E39d1epa9dZWxwAs4B1/szoMgtGGLE8mE8kYYhsduY5kuHY16t848gmDmeiS6w1kTVFU+YeD/W7os04cP0COgcHLJxt+2LjvGigIg0mRkG3kHRJHjuCy7R1GbD9pCv1TpCPfrJ4MaRf6dsBV7BMLi33Xs1EgHmqKBH/KV+IAO9hDATbF3hSaVakFU7B1tXNwDyNzq3MQan3z/d5Wxx557…
7AA8D2BE633FAF53D351E3A644C301B6	1	mrv	JChemExcelIQsAAB+LCAAAAAAABACdVl1vmzAUfd+vsNjrYmxDQoiSVN2qTZWadmr2sLfJJU6LFHAHNB//ftcY0thQLC0EGS7n+PjjXNvzq2O2Q3tRlKnMFx7FxEMiT+QmzZ8X3iHNN/JQjigbM+9qOU8AC/i8XHgvVfU68/3D4YCTF5Hxo8xxIjNPf58dy9TAHAIsi2efEUL936u7dc0ZpXlZ8TwRwCrTWVkH72TCq7oxH0j4GS/2ae5ruJ8Ve13bH0bUn+BjufHeu/QNvl0DFW3TnUBbWWS8QntGMPzJF/QsclHwSmzQ0wnCFE9hCJaf5qsbmbxlIq8Qr2S2FtXjj68wPrPPpP55bfi7zCsVX6VJIUu5rdCa5yVaiyLdjn7eXd/ejyign2S+a…
5E6C3D2D27F4DB56D8BBAC2A40B37F66	1	mrv	JChemExcelJzcAAB+LCAAAAAAABAC9WXt3E1eSFw+ziZ1skgmZEEJCj2xDHqBHS36uwaab8MjgkLVDYDOTzLSltt0bPZyWbONMyIh5MDvZMMOBOdk8JhtDCAEGGwIJgTDE59x7NP/wLfRJtm7V7XZLckuMwlpGqKpVVff2rapfVbX6+g+nU8qUaeesbGZbMBqKBBUzk8gmrczYtuC0lUlmp3Nbo2qHGuzf3pcAWZDP5LYFx/P5id5weHp6OpQYN9PG4WwmlMimg/R97+GcVSYzHQtl7bGwGolEw4cG9w2jzlYrk8sbmYQJWjmrN4cX92UTRh4347NEOG3YU1YmTOLhtD1F1n6hRsS/SOhwLhlcvCUdvtsBqsqolTKV0aydNvLKlBoJwb/IFmXMz…
B1552753355662CE3E1E275601C13C6E	1	mrv	JChemExcelxgwAAB+LCAAAAAAABACdV21vozgQ/n6/wsd+bYxtSIAoZJVtr3crJU3V5MNJq9XJBSdFCrgH5O2q/vcbY+gGwoLuQiLj8fPM2OOxZzL5fIp36CDSLJKJb1BMDCSSQIZRsvWNY5SE8pgNKBsy4/N0EgAW8EnmGy95/jo2zePxiIMXEfOTTHAgY0OPj09ZVMMcLSzTrckIoeafi/mq4AyiJMt5EghgZdE4K4RzGfC8mMxPTJgxTw9RYmq4GacHre0vRtSX4FMWGj+WdAtjM6CiTbQTaCPTmOfowAiGL7lBW5GIlOciRM9nEFPsggumv0wWdzLYxyLJEc9lvBL50+9fwD/jT5sNgY9Rie9lkiv5IgpSmclNjlY8ydBKpNFm8DiffX0YU…
DE6AF9827990178B35AB55B569739E77	1	mrv	JChemExcelbDUAAB+LCAAAAAAABAC9Wft3E/exl4JJgDatneu6CQZnkQ2k2JZWK9myqR/SriEQbEwwCQFKbtbS2t5E0rorGdsQGsPpacPtTaBOc8rN06YEzC1pyM0DSGg4Z7/H+SX/hf+SOzPfXb1sScQilhE7uzuP735n5jMzq67eqURcOKWZKd1Idnv8XtEjaMmoEdOTo92eST0ZMyZTrX6pTfL09nRFgRf4k6luz1g6Pb7b55ucnPRGx7SEOmUkvVEj4eH3d0+l9DyeyYDXMEd9kij6fS8N9A+RTKueTKXVZFQDqZS+O0UX+42omqbFFDHhS6jmKT3p4+y+hHmKa/tPScR/oncqFfNkH0mBexEQFUb0uCaMGGZCTQunJNEL/8QWYVRLaqaa1…
58953E799DB807E0206B343BB3867A33	1	mrv	JChemExcelyAwAAB+LCAAAAAAABACdV21vozgQ/n6/wsd+bYxtSIAoZJVtr3crJU3V5MNJq9XJBSdFCrgH5O2q/vcbY+gGwoLuQiLj8fPM2OOxZzL5fIp36CDSLJKJb1BMDCSSQIZRsvWNY5SE8pgNKBsy4/N0EgAW8EnmGy95/jo2zePxiIMXEfOTTHAgY0OPj09ZVMMcLSzTrckIoeafi/mq4AyiJMt5EghgZdE4K4RzGfC8mMxPTJgxTw9RYmq4GacHre0vRtSX4FMWGj+WdAtjM6CiTbQTaCPTmOfowAiGL7lBW5GIlOciRM9nEFPsggumv0wWdzLYxyLJEc9lvBL50+9fwD/jT5sNgY9Rie9lkiv5IgpSmclNjlY8ydBKpNFm8DiffX0YU…
FCE56B32D5EFCA0301070E4FA0A3C3CE	1	mrv	JChemExcelHDUAAB+LCAAAAAAABAC9WPt3E9cRliEQQhNi59BgHg6L8AMcW4+VZNmKMZaWEB4GE5wGSh90La3tLXq4KxnjHJKanKTltE1JIG3zgIQQwgkJSSgkqYEUn3PvcX/hv/Bf0pm5V/JK9kqOAgjk/fZqZu7dO/PNndnu7SdSSeW4YWXNTHqb2+/xuRUjHc8kzPTwNve4mU5kxrPtfjWkurf3dMdBFuTT2W3ukVxuNOL1jo+Pe+IjRko/kUl74pmUW/weOZE1i2TGA56MNexVfT6/9/C+vgHSaTfT2ZyejhuglTUjWRrsy8T1HC3GYQpvSreOm2mvEPemrOPC2lHVh/99nhPZhHvukTT4LQqqypCZNJShjJXSc8px1eeB/742ZdhIG5aeM…
B7C8A41A241B96E6A13C833941F9550E	1	cxsmiles	JChemExcelNgAAAB+LCAAAAAAABADzt3U2TDZK1vB31kg2Tk4GMjSTk401nQ2BlAlI0BQmaKrp7KxhC2SZJBsBAOd677M2AAAA
885A7968C7FA79939D2BCA121D377842	1	cxsmiles	JChemExcelPwAAAB+LCAAAAAAABAAlibkNADAIxNaBkq+k8gDsv01IIp18ko0heC+aQBof3VsgE0o2/Jo6OthN9eSuDuS7yCg/AAAA
1F8793378CBB802BD52E53CDC09096FD	1	mrv	JChemExcelcjYAAB+LCAAAAAAABAC9WftbU8fWDtV6IEq1B+qnVcNuyvFOkp2Eq1z3qGgf8LPFllZF3SQbSM2NJID0aA9qr55aKnhO21MvINpji1f0a63X55l50l/8L/hLvjWXhJ3gTjC1RJP9zt5rrZk97zuzZobahiMBv9SvRaK+ULDOKtscVkkLekJeX7C7zjrgC3pDA9Ey2VnutDbU13rAFuyD0TprTywWrrHbBwYGbJ4eLaAeCQVtnlDAyp/XHIn6UmwGXLZQpNvudDhk+/utLW3Mp8wXjMbUoEcDr6ivJsputoQ8aow1xqAKe0CN9PuCdm5uD0T6ebSDTgf977AdiXqtM6+E4FkTuEpdPr8mdYUiATUm9TsdNvjv2Cx1a0EtosY0r9Q5C…
BCBF12DBA8C7A948DB63EF21268F4932	1	mrv	JChemExcelnQsAAB+LCAAAAAAABACdlltvmzAUx9/3KSzvdYAvkJtCqqzVpkpNNzV72NvkEqdFCrgDmsu33zGYNDgprpaLDMf/n6/H53h6tc82aCuLMlV5jKlPMJJ5olZp/hTjXZqv1K70KIsYvppNE9CCPi9j/FxVL5Mg2O12fvIsM7FXuZ+oDDf1k32ZdjQ77qviKWCE0OD34m5ZM16al5XIEwlUmU7K2ninElHVg3mniyATxTbNg0YeZMW2ae0PI/pH/H25wm9Tuoa6OaBonW4kWqsiExXaMuLDj3xBTzKXhajkCj0ewEz9ESzB7NN0caOS10zmFRKVypayevj+FdZn8pnUH9yav6m80vZFmhSqVOsKLUVeoqUs0rX3825+e+9RUD+qfNU2Q…
7746C02367145F577F7DECCA90EFCA50	1	mrv	JChemExcel2zQAAB+LCAAAAAAABAC1Wft3E9X2Ty0q3ovrUuCLIAhDxKLY5t02xTRk5pSWeqlyScPTXpwm02Ygj5qkLfWCFtD7dblEpID4gLuogjy+BSsiIKKsdfaqv/hf9C/57nPOJE1SJumNJCXMZ87svc+Z89mvmfg2H4rHpGEtldaTiTar0+awSloinIzoiYE264ieiCRH0o1OV5PLutnvC6MsyifSbdZoJjO4yW4fGRmxhaNaXD2UTNjCybhVXN90KK0XyIy4bcnUgN3lcDjtu7u3BblOo55IZ9REWEOttL4pzQe3JcNqhi/GZAp7XE0N6wm7ELfHU8PC2n6Xg/1z2A6lI9bZWyJ4TUZVqV+PaVJ/MhVXM9Kwy2HDf44GaUBLaCk1o0Wkv…
C662AD1BD97568EF3747367743AB5AE1	1	mrv	JChemExceljw0AAB+LCAAAAAAABACVV1tv4ygUft9fwTKv8QXsXBVnlGmnuyMlTdXkYaXRaEQdklqKTdd2blv1v+8B4zQmqT2Ti8DnfB9w4AOOh58P8QbteJpFIgkwsV2MeBKKZZSsA7yPkqXYZxahbYo/j4YhYAGfZAF+zvOXgePs93s7fOYxO4jEDkWMC//gkEUVzN6zRbp2qOsS55/pZK44VpRkOUtCDqwsGmTKOBEhy9VgPujCiVm6ixKngDtxuita+0ld+XPtQ7bE7yHdgG8MVLSKNhytRBqzHO2oa8PPbaE1T3jKcr5ET0cwE7sHUzD6Yzi9FeE25kmOWC7iOc8f//oC8zP45KpPiw4+rVayhkvAnUhyiZhGYSoyscrRnCUZmvM0WlkPk…
387A054ACE233492F7FE95427E03CC8D	1	mrv	JChemExcel3wsAAB+LCAAAAAAABACNlltvmzAUx9/3KSz3tYAvQC4KqbJWmyY13dTsYW+TS5wWKeAOaJJ++x2Dc8FJcSGRjf3/+Xp8jic3u3yNNrKsMlUkmPoEI1mkapkVzwneZsVSbSuPsojhm+kkBS3oiyrBL3X9Og6C7Xbrpy8yFztV+KnKcVs/3lVZR7PlviqfA0YIDf7M7xcN42VFVYsilUBV2bhqCu9VKupmMB90EeSi3GRF0MqDvNy0rf1lRP+Iv6uW+DilW6ibAYpW2VqilSpzUaMNIz78yDV6loUsRS2X6Okdiqk/hCWYfpnM71T6lsuiRqJW+ULWj9+/wvqMr0jzXLPx1Wqlc3gv+KaKWivmWVqqSq1qtBBFhRayzFber/vZjwePa…
3D74632F8F7CDC7D563C2FA8AD45D892	1	mrv	JChemExcel7QsAAB+LCAAAAAAABACVlltvmzAYhu/3Kyz3toAPQA5KUmWtNlVquqnZxe4mlzgtUsAd0CT99/sMJg1OijtIZGO/j4+vD5OrfbZBW1mUqcqnmPoEI5knapXmT1O8S/OV2pUeZRHDV7NJAlrQ5+UUP1fVyzgIdrudnzzLTOxV7icqw03+eF+mHc2O+6p4ChghNPi9uFvWjJfmZSXyRAJVpuOyTrxTiajqxnxQRZCJYpvmQSMPsmLblPaHEf0j/r5c4fcuXUPeHFC0TjcSrVWRiQptGfHhRy7Rk8xlISq5Qo9vkEz9IQzB7MtkcaOS10zmFRKVypayevj+FcZnfEHq55KNL9ZrHcOt4JvKK61YpEmhSrWu0FLkJVrKIl17P+/mt/ce1…
FE5DCEEAC7613D0A95AC4F1494B89AEE	1	mrv	JChemExcel7QsAAB+LCAAAAAAABACNlltvmzAYhu/3Kyz3toAPQA5KUmWtNk1quqnZxe4mlzgtUsAd0Bz+/T6DSYOT4oZWNvb72Hz268PkZp9t0FYWZaryKaY+wUjmiVql+fMU79J8pXalR1nE8M1skoAW9Hk5xS9V9ToOgt1u5ycvMhN7lfuJynBTP96XaUez474qngNGCA3+LO6XNeOleVmJPJFAlem4rAvvVSKq+mM+6CLIRLFN86CRB1mxbVr7y4j+I/6+XOH3kG6hbg4oWqcbidaqyESFtoz48Eeu0bPMZSEquUJPByim/hCGYPZlsrhTyVsm8wqJSmVLWT1+/wrjM74i9e+aja/Wa53DreCbyiutWKRJoUq1rtBS5CVayiJde7/u5z8eP…
9D3C9EF8CB6C527E54BB2B7790AD87EE	1	mrv	JChemExceljQ0AAB+LCAAAAAAABACVV1tv4ygUft9fwTKv8QXsOBfFGWXa7c5ISVM1eVhpNFpRh7SWYtO1ndtW/e97wDiNScaejVuBOd/H4cAHHI8+H5IN2vEsj0UaYmK7GPE0Eqs4fQ7xPk5XYp9bhHYp/jweRYAFfJqH+KUoXoeOs9/v7eiFJ+wgUjsSCS7tw0Me1zB7zxbZs0Ndlzh/zaYLxbHiNC9YGnFg5fEwV41TEbFCDeYnLpyEZbs4dUq4k2S7sre/qSv/XPuQr/BHSDdgmwAVreMNR2uRJaxAO+ra8Od20DNPecYKvkJPR2gmdh+mYPzbaHYrom3C0wKxQiQLXjz++QXmZ/jJVb8OHX5ar2UNV4A7kRYSMYujTORiXaAFS3O04Fm8t…
1052C807E91FD78BFDF81C92E0F47A30	1	mrv	JChemExceljQ0AAB+LCAAAAAAABACVV1tv4ygUft9fwTKv8QXsOBfFGWXa7c5ISVM1eVhpNFpRh7SWYtO1ndtW/e97MDiNScaejVuBOd/H4cAHHI8+H5IN2vEsj0UaYmK7GPE0Eqs4fQ7xPk5XYp9bhHYp/jweRYAFfJqH+KUoXoeOs9/v7eiFJ+wgUjsSCVb24SGPa5i9Z4vs2aGuS5y/ZtNFybHiNC9YGnFg5fEwLxunImJFOZifuHASlu3i1FFwJ8l2qre/qSv/XPuQr/BHSDdgmwAVreMNR2uRJaxAO+ra8Od20DNPecYKvkJPR2gmdh+mYPzbaHYrom3C0wKxQiQLXjz++QXmZ/jJLX8dOvy0XssargB3Ii0kYhZHmcjFukALluZowbN4b…
44250C034B20B50BE6B210656DFA9567	1	mrv	JChemExcelYDIAAB+LCAAAAAAABADtV+tvG8cRP4pKobpGLMdGUKB2cWWDJm1D8u74lEFJlOiXAMlWrSRO2iDp8m5JHnwP4u4oSvlQKEGAfAjQD25RFG3TOEGMIGmN5gEETdo4gA7JH6K/pLP34j14d5QlA2nAofZ2d3bmN7O7s7ujxvKOLNHbWNNFVVnMsQUmR2OFVwVR6S7mhqIiqEM9z3IVLre81OBBFuQVfTHXM4z+hWJxOBwW+B6W0Y6qFHhVztnjF3Z0MSAzLBVUrVvkGIYtPr+xvmXp5EVFN5DCY9DSxQu6xVxXeWRYzsSYKMpI2xaVoi1elLVtG+1ljiF/TGFHF3KjKbVgbAVU6Y4oYbqjajIy6G2OKcAf8zTdxQrWkIEFur0LbLZQh…
CC6FC0E21B07A17E64CAECDD0102EED0	1	mrv	JChemExcelkgsAAB+LCAAAAAAABACdVl1v2yAUfd+vQOx1tgF/xImSVN2qTZWadmr2sLeJOqS1FJvOdvPx73cxdhpjz0xL4mAu53DhcrgwvzpmO7QXRZnKfIGpSzASeSI3af68wIc038hD6VAWMny1nCeABXxeLvBLVb3OPO9wOLjJi8j4UeZuIjOs22fHMu1gDr4ri2ePEUK9n6u7dc1x0ryseJ4IYJXprKyNdzLhVT2Yv7jwMl7s09zTcC8r9rq3X4yoH3GP5Qa/T+kLtF0DFW3TnUBbWWS8QntGXPiRT+hZ5KLgldigpxOYqRtDCJYf5qsbmbxlIq8Qr2S2FtXjt88Qn9lHUn9wa/4q80rZV2lSyFJuK7TmeYnWoki3zve769t7hwL6Seabt…
1234C533792125569CF8E1A20821EC9F	1	mrv	JChemExcelyTUAAB+LCAAAAAAABAC9WftbU1fWTggjvYyPgMy0IrUxqC0VyA3CpSDJ2VpExXZExaHOOIfkAOdrLpgEKF+rjdb2a0fb+mk7VUc7Ba11dDpVUUHw8jx7PfSX/hf5S2btvU/CSeAkTmoJxrx7n7XW3me/65aTto53Q0HrqBKNqZFwu81Z77BZlbA/ElDDg+22MTUciIzF6pyuRpetY0ubH2VRPhxrtw3F48OtdvvY2Fi9f0gJye9GwvX+SMgmrre+G1MzZMbc9ZHooN3lcDjtB7p39XCdOjUci8thv4JaMbU1xid3RfxynG/GYAl7SI6OqmG7ELeHoqPC2iGXg/1z1L8bC9gWbongNR+qWgfUoGIdiERDctw66nLU4z9HrXVQCStRO…
5F07509702FEDF99FC4A389B6CD36029	1	mrv	JChemExcelhg0AAB+LCAAAAAAABACVV21vozgQ/n6/wsd+TcA2kNAoZJXdbm9XSpqqyYeTVquVS5wUKeAekLet+t9vjCENhoPbpKnxzPN4xuOxPYw/nqIdOvAkDUXsG8TEBuJxINZhvPWNYxivxTHtE+pS4+NkHAAW8HHqG89Z9jKyrOPxaAbPPGInEZuBiAylH53SsII52qZIthbFmFh/z2fLnNMP4zRjccCBlYajNBfORMCy3Jn/MGFFLDmEsaXgVpQc1Gg/KZZ/2Dyla+N9Sp9BNwUq2oQ7jjYiiViGDhSb8Id7aMtjnrCMr9HTGcTE9CAEkz/G81sR7CMeZ4hlIlry7PGvTxCf0Qecf3p09GGzkU9GCbgTcSYR8zBIRCo2GVqyOEVLnoSb/…
5C54AF36B248C90864C5E60B5C2B4BA6	1	mrv	JChemExcel1AsAAB+LCAAAAAAABACNVl1v2yAUfd+vQPS1sQF/xImSVN2qTZWadmr2sLeJOqS1FJvOdvPx73cxdhJj1yxOgrmcw4XL4cLs5pBu0U7kRSKzOaYOwUhksVwn2esc75NsLffFiLKA4ZvFLAYs4LNijt/K8n3quvv93onfRMoPMnNimWLdPj0USQuz9xyZv7qMEOr+Xj6sKs4oyYqSZ7EAVpFMi8r4IGNeVoP5xIWb8nyXZK6Gu2m+0739YUR9iXMo1vg8pW/QdgtUtEm2Am1knvIS7Rhx4Euu0avIRM5LsUYvRzBTJ4IQLL7Mlncy/khFViJeynQlyucfXyE+0ytSfa7Z9GqzUW+4AXyXWakQyyTOZSE3JVrxrEArkSeb0c+H2/vHE…
089F8A91F5B30800B43A5C11399FB169	1	mrv	JChemExcel1AsAAB+LCAAAAAAABACVVl1vmzAUfd+vsNzXBmwDgURJqm7VpkpNOzV72NvkEqdFCrgDmo9/v2sMSTAMbyGJ8fU5vvb1ubZnN4d0i3YiLxKZzTF1CEYii+U6yV7neJ9ka7kvRpQFDN8sZjFgAZ8Vc/xWlu9T193v9078JlJ+kJkTyxTr9umhSFqYvefI/NVlhFD35/JhVXFGSVaUPIsFsIpkWlTGBxnzshrMX1y4Kc93SeZquJvmO93bL0bUlziHYo3PU/oCbbdARZtkK9BG5ikv0Y4RB77kGr2KTOS8FGv0cgQzdSIIweLTbHkn449UZCXipUxXonz+9hniM70i1eeaTa82G/WGG8BXmZUKsUziXBZyU6IVzwq0EnmyGX1/uL1/H…
1F44A1F6803B4DB2493FF781EF717E62	1	mrv	JChemExcel4gsAAB+LCAAAAAAABACVVltvmzAYfd+vsNzXBmwDgURJqm7VpkpNOzV72NvkgmmRAu6A5vLv9xlDEgyDLSQx/nyOjy/Hl8XNId2inciLRGZLTC2CkchCGSXZ6xLvkyyS+2JCmcfwzWoRAhbwWbHEb2X5Prft/X5vhW8i5QeZWaFMsS6fH4qkhdk7lsxfbUYItX+uHzYVZ5JkRcmzUACrSOZFFXyQIS+rxvxFwk55vksyW8PtNN/p2n4xor7EOhQRPnfpC5TdAhXFyVagWOYpL9GOEQu+5Bq9ikzkvBQRejlCmFoBDMHq02J9J8OPVGQl4qVMN6J8/vYZxmd+RarPNZtfxbF6ww3gq8xKhVgnYS4LGZdow7MCbUSexJPvD7f3jxOqe…
BD207A797A2F36B49AFF8A16A40D1E4E	1	mrv	JChemExcelhg0AAB+LCAAAAAAABACVV12PozYUfe+vcNnXBGwDCYlCVtmdTrtSMhlN8lBptao8xMkgBTwF8tXR/PdeY8gEQ6Ebkhiuz/G5tq/ty+TzOdqjI0/SUMS+QUxsIB4HYhPGO984hfFGnNI+oS41Pk8nAWABH6e+8ZJlr2PLOp1OZvDCI3YWsRmIyFD143MaVjAn2xTJzqIYE+vPxXyVc/phnGYsDjiw0nCc5sa5CFiWO/MfElbEkmMYWwpuRclRtfYXxfKLzXO6MT669BXqZkBF23DP0VYkEcvQkWITvriHdjzmCcv4Bj1fwExMD4Zg+stkcSeCQ8TjDLFMRCuePf3+BcZn/Annnx4df9pu5Z1RAu5FnEnEIgwSkYpthlYsTtGKJ+G2/…
8C7102AD035467B069A10FF6F2B714EB	1	mrv	JChemExcel4gsAAB+LCAAAAAAABACNVl1vmzAUfd+vsNzXBmwDCYmSVN2qTZOadmr2sLfJBdMiBdwBzce/3zWGNBiGF5IYX5/je319/LG8OWY7tBdFmcp8halDMBJ5JOM0f1nhQ5rH8lBOKAsYvlkvI8ACPi9X+LWq3hauezgcnOhVZPwocyeSGdbti2OZdjAHz5HFi8sIoe6vzf225kzSvKx4HglglemirI33MuJVHcw/XLgZL/Zp7mq4mxV73dtvRtSXOMcyxh9D+gJtt0BFSboTKJFFxiu0Z8SBL7lGLyIXBa9EjJ5PYKZOCClYf1pu7mT0nom8QryS2VZUT98+Q34WV6T+XLPFVZKoN9wCvsq8UohNGhWylEmFtjwv0VYUaTL5cX/7/WFCF…
85B49C4C1B6AD8EFFC67E61F1C6685FA	1	cxsmiles	JChemExcelNAAAAB+LCAAAAAAABADzt3U2TDZK1vDXTIYQRv7OGsnGyVCesb+ms6GzSbJpMlTE1NnEHwAKzdq/NAAAAA==
FA03681C6A0B5F55773EEDC8EF3458AE	1	cxsmiles	JChemExcelQgAAAB+LCAAAAAAABABFibkBADAIAteRMprW6gZw/22CVQqeA4gecYghe9M4dlI0lGUI95Ifcf9yd3mGj2nSQgAAAA==
A2E064C4DF2785611070D453E942FAAB	1	mrv	JChemExcelGzMAAB+LCAAAAAAABADtWftzE9cVXmEnIUATEggh740gJCW1pN2VVpLjlyQMONiYxkBa0hLW0treRtIqK9nGdJooaUoybTp0QtKkJKaYBJJ0khYaCI8Cmdk7zi/8F/pLeu45V7Is25IpbjvT+sLqfvfu+b577rnPWbd1Hs6k5THTyVt2tt2r+AJe2cwm7ZSVHW73jlvZlD2eb1HUkOrt7GhLgi3YZ/Pt3pFCIdfq94+Pj/uSI2bGOGxnfUk746X3rYfz1iybcc1nO8N+NRBQ/D/p6x1ATouVzReMbNIEVt5qzWNlr500CujMAk34M4YzZmX9ZO7POGOk9rIa4P8DvsP5lHemSwl4FwOqPGSlTXnIdjJGQR5TAz74H/iRPGxmTccom…
660EDF8FA243BAE77BDEDECAC84FCC1F	1	mrv	JChemExcel8gsAAB+LCAAAAAAABAClVttu2zgQfd+vILSvNcU7KcN2kbbYRYGkXdT7sG8FI9OpAEvqSkqc/P0ORTu1aa9YoLGdEUfnkJwLh7N4+1zv0JPr+qptlhnFJEOuKdtN1Twss33VbNp9P6NMsuztalECFvBNv8y+DcP3eZ7v93tcfnO1fW4bXLZ1Ft7Pn/vqDLPnuO0eckYIzf+5u12PnFnV9INtSgesvpr3o/K2Le0wbuZ/lshr2z1VTR7ged09hdm+MuK/BD/3m+yHSe/h3Q1Q0bbaObRtu9oO6IkRDF/yBj24xnV2cBt0/wJqig24YPXb4u5DWz7WrhmQHdp67YYvf74D/8x/J+NfdlT/0TaD199VZdf27XZAa9v0aO26ajv76/bm4…
AC128DA1C53521253672F3945EFA6FCD	1	mrv	JChemExcelSjYAAB+LCAAAAAAABAC9Wft7U1XWTm+0BQtyV0B6Gi4C2iTn5F5LKWcjCHJRqgOCjp6maRvNpZOkrTDjfAUZPwUEhII6XNtiuSr30hYpz7PX0/mF/6J/ybz7nDQkqWmYqC2U8+591tq3991rr32oXfd5KCh1+KOxQCS81ixbbGbJH/ZFmgLhlrXmzkC4KdIZq5YVp2JeV1frgy3sw7G15tZ4vK3Gau3s7LT4Wv0h7fNI2OKLhMzG+5rPY4E0m067JRJtsSo2m2zdvW1rg+5THQjH4lrY54dXLFAT0yu3RnxaXB9Mli6sIS3aEQhbDXNrKNphtPaxYhN/bZbPY03mZ1NieLcerlJzIOiXmiPRkBaXOhSbBX9tr0st/rA/qsX9TVLjP…
60C6ED8DD3459516E9D9885AB098C8B5	1	mrv	JChemExcel2A0AAB+LCAAAAAAABACdV11v4jgUfd9f4c28QuKP2EkQYcS0O7sjtaUqfVhpNFqlIbSRIO4maYGt+t/32IEOhA4ZTYE6ts/x9f3w9c3w43q5IM9ZWeW6iB3mUodkRapneXEfO6u8mOlV1WdccufjaJgCC3xRxc5DXT8OPG+1WrnpQ7ZM1rpwU710mvnBusoPMCvh6vLe45Qy7+/Li6nl9POiqpMizcCq8kFlBy90mtR2Mz8Q4S2T8jkvvAbuLcvnZrV/ODVf6q6rmfNdpTPMjUEl83yRkbkul0lNnjl18aU9cp8VWZnU2YzcbTDM3BAmGP02vDzX6dMyK2qS1Ho5zeqbPz/BPoMP1P71+ODDfG6enB3gsy5qg7jM01JXel6TaVJUZ…
F7DFFE808F6E5511916F0049CD1BF893	1	mrv	JChemExcelDTQAAB+LCAAAAAAABAC9WPt/E8e1X5e0uPmQloQ0H3yvoYvgEh62tLuSVpLxA+2Yh1MbO9iJaZN88llLa3svktaR5Ieg3Jo0pOltE7g2eRGa2EkggRpDzIUSXvl8Zj7qL/wX/kt6ZlYSu2MkEZt6bVnnzHnMmfM9M3PWzW0TyYQ4ZqQzppVq8cheySMaqZgVN1NDLZ5xMxW3xjONshJUPG2tzTHQBf1UpsUznM2ONPl84+Pj3tiwkdQnrJQ3ZiU9trxpImO6dMb9Xis95FMkSfYd6ersZTaNZiqT1VMxA6wyZlOGDXZaMT3LgikzhS+pp8fMlM9W9yXTY7a3NxWJ/kreiUzc83BJCGRRMBUHzYQhDlrppJ4VxxTJC79SgzhkpIy0n…
A60DB23FE5A1ACC50FA9BE52FD00D66E	1	mrv	JChemExcel2g0AAB+LCAAAAAAABACdV11v4jgUfd9f4c28QuKP2EkQYcS0O7sjtaUqfVhpNFqlIbSRIO4maYGt+t/32IEOhA4ZTYE6ts+x75evb4Yf18sFec7KKtdF7DCXOiQrUj3Li/vYWeXFTK+qPuOSOx9HwxRY4Isqdh7q+nHgeavVyk0fsmWy1oWb6qXTzA/WVX6AWQlXl/cep5R5f19eTC2nnxdVnRRpBlaVDyo7eKHTpLbC/GALb5mUz3nhNXBvWT43q/3DqflSd13NnO8qnWFuDCqZ54uMzHW5TGryzKmLL+2R+6zIyqTOZuRug2HmhjDB6Lfh5blOn5ZZUZOk1stpVt/8+Qn2GXyg9q/HBx/mc/Pk7ACfdVEbxGWelrrS85pMk6Ii0…
FDC29E6570219C17266DC141A9A973BE	1	mrv	JChemExcelCDAAAB+LCAAAAAAABADNWF9v28gRp++xQN8KtEVftrxXi+Iu/xuWr46dxAbsOLDcS9HDobcSKYkIRaokZVsN8lr0vV+gT+33aL5YZ5eSTI4kUg59QFdxqN3f/NvZmdmhjr97nEbkPkizMIl7KtV0lQTxMPHDeNxTH8LYTx6yDmUWU787OR4CLdDHWU+d5PnsqNt9eHjQhpNgyh+TWBsmU7XAjx6zsELzYGhJOu4yXafdP11f9SVPJ4yznMfDALiy8CiTi1fJkOfSmB0qulOe3odxtyDvTtP7QtpfmC7+6dpj5qtPWzoD7BRYySiMAjJK0inPyT3TNfinH5JxEAcpzwOfDBawTDUXXHDyi+Pri4D7J8fXUtfbP16eHE9naTIjMZ8GP…
5D2216C4A4F5658382DF5831D1F34A4A	1	mrv	JChemExcel3Q0AAB+LCAAAAAAABACdV11v4jgUfd9f4c28FscfsZMgwohpd3ZGaktV+rDSaLRKQ2gjQdxN0gJb9b/vcQIdCCyZ3QJ1bJ9j3y9f3ww+rhZz8pIWZWbyyOGUOSTNEzPN8ofIWWb51CzLHhdKOB+HgwRY4PMych6r6qnvusvlkiaP6SJemZwmZuE08/1Vme1hlpKa4sEVjHH3j6vLSc3pZXlZxXmSglVm/bIevDRJXNXC/MsW7iIuXrLcbeDuonhpVvtTMPtldFVOnR8qnWNuBCqZZfOUzEyxiCvyIhjFl52RhzRPi7hKp+R+jWFOA5hg+Mvg6sIkz4s0r0hcmcUkrW5//wT79D+w+u9M9D/MZvbJ2QI+m7yyiKssKUxpZhWZxHlJJ…
18CA43A4437C298182B8DF1A80E79932	1	mrv	JChemExcelCg4AAB+LCAAAAAAABACdV1tz4jYYfe+vUL2vYOtiyTaD2WGTpt0ZEjKBh87s7HQcYxJPwU5tJ0Az+e89siABQ/G2QKLbOfr0XSR96n9eLxfkJSnKNM9Ci9nUIkkW57M0ewitVZrN8lXZZVxy6/OgHwMLfFaG1mNVPfUcZ7Va2fFjsozWeWbH+dIy4711mR5gVsLOiweHU8qc369Hk5rTTbOyirI4AatMe2XdOcrjqKoX8y8inGVUvKSZY+DOsngxs/3Bqf5Re13OrA+VLjA2BJXM00VC5nmxjCrywqmNH+2QhyRLiqhKZuR+g25m+zDB4Kf+9WUePy+TrCJRlS8nSXX36xfYp/eJ1p8O732az3XN2gGu8qzSiOs0LvIyn1dkEmUlm…
0031140FDC354D7EB8A94005C3F4C303	1	mrv	JChemExcelxQ0AAB+LCAAAAAAABACdV11v4jgUfd9f4c28FscfsZNUhBHTbndGaktV+jDSaLRKQ2gjQdJN0gJb9b/vcQIdMAyZ3QJ1bJ9j3y9f3/Q/Lucz8pKWVVbkkcMpc0iaJ8Ukyx8iZ5Hlk2JR9bhQwvk46CfAAp9XkfNY10+nrrtYLGjymM7jZZHTpJg77fzpssp2MAtJi/LBFYxx9+vV5bjh9LK8quM8ScGqstOqGbwskrhuhPnJFu48Ll+y3G3h7rx8aVf7SzDzZXRZTZwfKp1hbggqmWazlEyLch7X5EUwii87IQ9pnpZxnU7I/QrDnAYwweC3/tV5kTzP07wmcV3Mx2l9++cn2Of0w3TK8HciNk/OBnBR5LVBXGVJWVTFtCbjOK/IO…
C35382B23F7D5F5CF201FDA7AD687200	1	mrv	JChemExcelBTAAAB+LCAAAAAAABADtWM1y4zYS5uaQQ845bCVVW1jmalEE+O+ynPLYM7Gr/FeWN7OVqdQWREISakhCISnLytRc9xH2ObKvMDnmpdIAJVmiLNIz4z0tZUsggf4a3Y1Go9EH398nMbpjWc5F2tOxYeqIpaGIeDrq6TOeRmKWdzBxiP794UEItECf5j19XBST/W53NpsZ4Zgl9F6kRigSvRzfv8/5Bs3MMkQ26hLTxN1/Xpz3FabD07ygacgAlfP9XHWei5AWSpgdU3QTmt3xtFuSd5PsruT2L2LKf9O4zyP9QaVjGDsCKBrymKGhyBJaoDtiGvBv7qERS1lGCxahwRy6seGDCQ6/Org4ZTQ6PLhQc/3wj7PDg2SSiQlKacJ6ek7vm…
7707DF7F21FB333974D1C7A4A96C89F4	1	mrv	JChemExcelxQ0AAB+LCAAAAAAABACdV11v4jgUfd9f4c28lsQfsZNUhBHTbndGaktV+jDSaLRKQ2gjQdxN0gJb9b/vcQwdCAyZ3QJ1bJ9j3y9f3/Q/Lucz8pKVVa6L2GEudUhWpHqSFw+xs8iLiV5UPcYldz4O+imwwBdV7DzW9dOp5y0WCzd9zObJUhduqueOnT9dVvkOZiFcXT54nFLmfb26HDecXl5UdVKkGVhVflo1g5c6TepGmJ9s4c2T8iUvPAv35uWLXe0vTs2Xustq4vxQ6QxzQ1DJNJ9lZKrLeVKTF05dfOkJeciKrEzqbELuVxhmbggTDH7rX53r9HmeFTVJaj0fZ/Xtn59gn9MP0ynF3wnfPDkbwIUuaoO4ytNSV3pak3FSVGScl…
8EDE282CB428E66F9AF40FFD014A2F02	1	mrv	JChemExcelNg8AAB+LCAAAAAAABADNV11v4jgUfd9f4c28FscfsZMgwohpt7sjtaUqfVhpNFqlIbSRIOkmaaFb9b/vcQwdCAyZnactUMf2Ob4fvr6+GXxcLebkOS2rrMgjh1PmkDRPimmW30fOMsunxbLqcaGE83E4SIAFPq8i56GuH/uuu1wuafKQLuJVkdOkWDh2vr+qsh3MUtKivHcFY9z98/Ji0nB6WV7VcZ6kYFVZv2oGL4okrhtlviPCXcTlc5a7Fu4uyme72l+CmS+jq2rqfDPpFHMjUMksm6dkVpSLuCbPglF82Qm5T/O0jOt0Su5eMMxpABcMfxlcnhXJ0yLNaxLXxWKS1je/f4J/+h9Y83ci+h9mM/PkbADnRV4bxGWWlEVVzGoyi…
560920381DECEA65E1A3CE799202C8D5	1	mrv	JChemExcelCDUAAB+LCAAAAAAABADNWPl3E0cSlkNgCYRAsNcGnAeDfHBYx8xIGkle23imzRVsDJiFPEiWjKWxJCJpjCRjG0LWsBtgNwsxRxJggbW5wo05NoFw+L3up/zCf+G/ZKtnJHksWxaRid/Kx3zdU1VdXV91d7Xq1vREwsx+JRYPqdF6M2djzYwS9an+UDRQb+4ORf1qd9zK8S7evKahzgeyIB+N15uDiURnrd3e3d1t8wWViNyjRm0+NWLW39f2xENjZLodNjUWsPMsy9k/aWlu03SsoWg8IUd9CmjFQ7VxrbNZ9ckJzZkcQ9gjcmx/KGrXxe2R2H7d2h6epb+srSfuN49OCcE7EVSZjlBYYTrUWEROMPt51ga/rIUJKFElJicUP9PeC…
9EAE4863C71CE332EDC289214BB9AAA5	1	mrv	JChemExcelXQ8AAB+LCAAAAAAABADNV11v4jgUfd9f4c28FscfsZMgYMS0252R2lKVPqw0Gq3SENpIkHSTtNCt+t/3OAYGAkOm87QF6vj6HNv3+ti+6X1czmfkOSnKNM/6DqfMIUkW55M0u+87izSb5Iuyw4USzsdBLwYW+KzsOw9V9dh13cViQeOHZB4t84zG+dyx7d1lme5gFpLmxb0rGOPuX5cX45rTSbOyirI4AatMu2VtvMjjqKon84Mh3HlUPKeZa+HuvHi2vf0tmPkyuiwnzneXTtE2BJVM01lCpnkxjyryLBjFl52Q+yRLiqhKJuTuBWZOA4Rg8Fvv8iyPn+ZJVpGoyufjpLr58xPi0/3A6r8T0f0wndZPcm1z1tDzPKsM9jKNi7zMp…
D34F71F0ED2B9DF315AA76EC1EF8C673	1	mrv	JChemExcelQjYAAB+LCAAAAAAABAC9Wfl7U1UaTjfaggXZFZDehkVAm+Te7LWUcg+CIIhSHTa32zRto1k6SdoKM84UdBwBBYSCOoB0QXbZKW2R8jznezq/8F/0L5n33JuGJDUNE7WFct9z7ved7X3Pd75zqV33WSgodfijsUAkvNYsW2xmyR/2RZoC4Za15s5AuCnSGauWFadiXldX64Mt7MOxtebWeLytxmrt7Oy0+Fr9Ie2zSNjii4TMxvuaz2KBNJtOuyUSbbEqNpts3bVta4PuUx0Ix+Ja2OeHVyxQE9Mrt0Z8WlwfTJYurCEt2hEIWw1zayjaYbT2kWITf22Wz2JN5qdTYni3Hq5ScyDol5oj0ZAWlzoUmwV/ba9KLf6wP6rF/U1S4z5Uy…
84A475FFEC7A2665FF101A4CB93ADBFC	1	mrv	JChemExcelAzAAAB+LCAAAAAAABADtV19v2zYQzwqsD33aw972QqivsyxS/wPHRZp2TYC4LequHfay0RJtE5VEj5LjeJ9gX2PAvkm/2I6U49hyLLlLhmGALn8Y8+73I+94PF56z67TBF0xmXORnRjYtAzEskjEPJucGAuexWKRdzBxifGs34vAFuyz/MSYFsXsuNtdLBZmNGUpvRaZGYnUKPXH1znfslnYppCTLrEs3P1pcDnUmA7P8oJmEQNUzo9zPXkpIlrozexZoptSecWzbmneTeVVyfYLsdS3ZV7nsXHr0hnoTgGKxjxhaCxkSgt0RSwTvq3v0YRlTNKCxWi0hGlsBhCC/pPe4JzRuN8b6LVe/XjR76UzKWYooyk7MXJ6xdRHJgvOcgPFt…
A730C92872440FE3ED7B904A46A729E5	1	mrv	JChemExcelNg8AAB+LCAAAAAAABADNV11v4jgUfd9f4c28FscfsZ0gwohpd3ZHaktV+rDSaLRKQ2gjQdJN0kK36n/f4wQ6EBjSnactUMfX5/j6fti+GXxcLebkKSnKNM9Ch1PmkCSL82ma3YXOMs2m+bLscaGE83E4iIEFPitD576qHvquu1wuaXyfLKJVntE4XzjNeH9VpjuYpaR5cecKxrj758X5pOb00qysoixOwCrTflkLz/M4qurF/ECFu4iKpzRzG7i7KJ6a2f4SzH4ZXZVT57tJpxgbgUpm6Twhs7xYRBV5Eoziy07IXZIlRVQlU3L7DDGnPlww/GVwcZbHj4skq0hU5YtJUl3//gn+6X9g9d+J6H+YzeyTswF8zrPKIi7SuMjLfFaRS…
D5A8B01F313991E4B9BFB222AD3C67F8	1	mrv	JChemExcel2A0AAB+LCAAAAAAABACVV11v4jgUfd9f4c28guOP2E4QYcS0O7sjtaUqfVhpNFqlIbSRIOkmaaFb9b/vcQIdCCzpFqjj63N8fT9s3ww/r5cL8pwUZZpnocMpc0iSxfksze5DZ5Vms3xV9rlQwvk8GsbAAp+VofNQVY8D112tVjR+SJbROs9onC+dZnywLtM9zErSvLh3BWPc/fPyYlpz+mlWVlEWJ2CV6aCshRd5HFX1Yv5DhbuMiuc0cxu4uyyem9n+Esx+GV2XM+enSWcYG4NK5ukiIfO8WEYVeRaM4st65D7JkiKqkhm5e4GYUx8uGP0yvDzP46dlklUkqvLlNKlufv8C/ww+sfqvJwaf5nP75GwBX/OssojLNC7yMp9XZBplJ…
DF9337DDCCF816CA610FD3119F5C6097	1	mrv	JChemExcel/w0AAB+LCAAAAAAABACVV11v4jgUfd9f4c28FscfsZMgwohpt7sjtaUqfVhpNFqlIbSRIOkmaaFb9b/vsQMdCAyZFqjj63Ns3+tj+2bwebWYk+e0rLIijxxOmUPSPCmmWX4fOcssnxbLqseFEs7n4SABFvi8ipyHun7su+5yuaTJQ7qIV0VOk2LhNO39VZXtYJaSFuW9Kxjj7t+XFxPL6WV5Vcd5koJVZf3KGi+KJK7tZH4yhLuIy+csdxu4uyifm97+Ecx8GV1VU+eHS6doG4FKZtk8JbOiXMQ1eRaM4stOyH2ap2Vcp1Ny9wIzpwFCMPxtcHlWJE+LNK9JXBeLSVrf/PkF8el/YvbvRPQ/zWb2SW5szgZ6XuS1wV5mSVlUxawmk…
B91B2722DB27BDC0BB08B961B8B56A6E	1	mrv	JChemExcel2A0AAB+LCAAAAAAABACVV11v4jgUfd9f4c28guOP2EkQYcS0OzsjtaUqfVhpNFqlIbSRIOkmaaFb9b/vsQMdCAyZLVDH9jm+vtfH9s3w43q5IM9pWWVFHjmcMoekeVLMsvw+clZZPitWVZ8LJZyPo2ECLPB5FTkPdf04cN3VakWTh3QZr4ucJsXSafoH6yrbw6wkLcp7VzDG3b8uL6aW08/yqo7zJAWrygaVbbwokri2k/mJCXcZl89Z7jZwd1k+N6P9LZj5MrquZs4Pl87QNwaVzLNFSuZFuYxr8iwYxZf1yH2ap2VcpzNy94JmTgOEYPTb8PK8SJ6WaV6TuC6W07S++fMT4jP4wOxfTww+zOfmydkCPhd5bRCXWVIWVTGvyTTOK…
56E8ADB75BE504E1B2F1A450EDFC1BE7	1	mrv	JChemExcelQgwAAB+LCAAAAAAABACVV01v2zgQvfdXEOo1psih+CHDdpG22KJA0i7qPextwchyKsCSupISJ/9+h6Lt2pRXai0nI5LvkZzh45BevHspd+Q5b9qirpYRpywieZXVm6J6XEb7otrU+3bGQUL0brXIEIv4ql1G37vuxzyO9/s9zb7npX2pK5rVZeTb5y9tcYHZC1o3jzEwxuO/7+/WPWdWVG1nqyxHVlvM277yrs5s10/mf4aIS9s8F1Xs4XHZPPve/gHmvoy+tJvop0sfsO0WqWRb7HKyrZvSduQZGMUvuyGPeZU3tss35OEVqzk1GILVm8X9xzp7KvOqI7ary3Xeffv0HuMzf8v6zw3M32637i06Av6oq84h7ousqdt625G1rVqyz…
4D6E708BB2BE1EC8A699FC533767F531	1	mrv	JChemExcelyjMAAB+LCAAAAAAABAC9V/t7E8e5XkMuBDD3QAJ94kUJKSRY2l3dXduYXcItGAgmJZSmOWtpbS+RtIouGNPy1CFpT3MnQC4N5NQYDoTLCSEhxiYtPM/M4/7S/8J/yXlnV5Z3R0gigrBG7DvzXeabeb/5ZrZ9w+F0Sjxk5PKmlenwyX7JJxqZhJU0M/0dvkEzk7QG862yElZ8GzrbE9CFfibf4RsoFLJtgcDg4KA/MWCk9cNWxp+w0j5H3nY4b3p0BoN+K9cfUCRJDrzWvaPHtmk1M/mCnkkYsMqbbXm7c4eV0At2MFWGCKT13CEzE3DUA+ncIcfbG4rE/kn+w/mkb2ZKGmQbYSr2mSlD7LNyab0gHlIkP/5J68V+I2Pk9IKRFHuH0…
356A00620E2752B2C591FAA38F8CE476	1	mrv	JChemExcelzTMAAB+LCAAAAAAABAC9V/t7FEW67oAXBAJyERTOY5pRXFAy091zzyYhdCM3CSDBRZbjejoznaRxZnqcS0I4h+dEdPesioqAlxU8GwILIqyIYkhwDzxP1ZP9Zf+L/CXnre7JpLuGmcEB6TD0W/Vd6qt6v/qqun3j4XRKHDRyedPKdPhkv+QTjUzCSpqZ/g7fkJlJWkP5VlkJK76Nne0J6EI/k+/wDRQK2bZAYGhoyJ8YMNL6YSvjT1hpnyNvO5w3PTpDQb+V6w8okiQHXu/e2WPbtJqZfEHPJAxY5c22vN2500roBTuYKkME0npu0MwEHPVAOjfoeHtTkdg/yX84n/TNTkmDbBNMxT4zZYh9Vi6tF8RBRfLjn7RB7DcyRk4vGEmxd…
4EFB42D1DE0DCC7638EEABF4193EAE62	1	mrv	JChemExcelQgwAAB+LCAAAAAAABACVV01v2zgQvfdXEOo1psih+CHDdpG22KJA0i7qPextwchyKsCSupISJ/9+h6Lt2pRXai0nI5LvkZzh45BevHspd+Q5b9qirpYRpywieZXVm6J6XEb7otrU+3bGQUL0brXIEIv4ql1G37vuxzyO9/s9zb7npX2pK5rVZeTb5y9tcYHZC1o3jzEwxuO/7+/WPWdWVG1nqyxHVlvM277yrs5s10/mf4aIS9s8F1Xs4XHZPPve/gHmvoy+tJvop0sfsO0WqWRb7HKyrZvSduQZGMUvuyGPeZU3tss35OEVqzk1GILVm8X9xzp7KvOqI7ary3Xeffv0HuMzf8v6zw3M32637i06Av6oq84h7ousqdt625G1rVqyz…
D860A4FD58739E1E16E8D726E371287C	1	mrv	JChemExcelNAwAAB+LCAAAAAAABACNV01v2zgQve+vINRrTJFD8UOG7SLbYhcFknZR76G3BSPLqQBL6kpKnPz7DkXbtSlXSuxkJPI9kjPzOGQW71/KHXnOm7aoq2XEKYtIXmX1pqgel9G+qDb1vp1xkBC9Xy0yxCK+apfR9677MY/j/X5Ps+95aV/qimZ1Gfn++UtbXGD2gtbNYwyM8fjb/d2658yKqu1sleXIaot52zfe1Znt+sX8Zoq4tM1zUcUeHpfNsx/tP2Duy+hLu4l+ufQB+26RSrbFLifbuiltR56BUfyyG/KYV3lju3xDHl6xmVODIVj9sbj/WGdPZV51xHZ1uc67r3//ifGZv2P9zw3M32237ik6Av6qq84h7ousqdt625G1rVqyz…
42FED746C6222770843D65685478BD96	1	mrv	JChemExcelQgwAAB+LCAAAAAAABACVV1Fz2ygQfr9fwdDXGLEgQPLY7uTauZvOJO1NfQ996xBZTjVjST1JiZN/f4uwXRv5pJzlZAV8H7DLx4IX71/KHXnOm7aoqyUFxinJq6zeFNXjku6LalPv2xkIJej71SJDLOKrdkl/dN3PeRTt93uW/chL+1JXLKtL6tvnL21xgdlLVjePkeAcom/3d+ueMyuqtrNVliOrLeZtX3lXZ7brJ/MfQ0SlbZ6LKvLwqGyefW/fBXdfzl7aDf3l0gdsu0Uq2Ra7nGzrprQdeRac4ZffkMe8yhvb5Rvy8IrVwBIMweq3xf3HOnsq86ojtqvLdd59/fN3jM/8He8/N2L+brt1b/QI+KOuOoe4L7KmbuttR9a2ask6b…
FB6BBB99AE75875A87385A16F26F3902	1	mrv	JChemExcel8jYAAB+LCAAAAAAABAC9WvtbU8fWDqKWA1ag8GGpCNto1YrkTgIWCc2o1R5BKlatVtpNCBDJhSZBpfW0oLZVW4uP2PbUWwHRekUF7xV4nllP/MX/gr/kWzOzd0gCITb1ECX7ndlr1qyZ9c5aa5Qq+2GvRzroCgTdft8GrVFn0Eoun9Pf7Pa1btAecvua/YeCZUZTuUlrr65yoizK+4IbtG2hUMd6vf7QoUM6Z5vLKx/2+3ROv1cr3q8/HHTHyBwy6/yBVr3JYDDq99Rua+Bjyty+YEj2OV04KuheH+Sd2/xOOcSNSTCF3isHDrp9eiGu9wYOCm2fmwzsr0F3ONisnVoSwXcf4FCpxe1xSS3+gFcOSQdNBh3+NayTWl0+V0AOuZqlp…
5DA768BF471E17719B562A45E29697DF	1	mrv	JChemExcel+wsAAB+LCAAAAAAABAClVt+P4jYQfu9fMUpfi+MfSRwQcNreqtVJy7U6qlPfKm8we5FIfE2ysPvfdxwTICaXPHSBnXj8fZnxeDye5Ye34gBHXdW5KVcBIzQAXWZml5cvq+CUlztzqmeMxzz4sF5miEV8Wa+Cb03zfRGGp9OJZN90od5MSTJTBG5+8VbnPcxJEFO9hJxSFv69edq2nFle1o0qM42sOl/UrfLJZKppnfmBibBQ1TEvQwcPi+ro3vYPp/ZLyVu9C65L+ohzD0iFfX7QsDdVoRo4ckrwS3+BF13qSjV6B8/vqGYkxRCsf1puHk32WuiyAdWYYqubL7//ivFZ/Ezbv6BT/2bKxuo3eVaZ2uwb2Kqyhq2u8v3sz6eHT59nD…
8E8C1EAD22459CEE4128FFC1FD08D003	1	mrv	JChemExcelAjYAAB+LCAAAAAAABAC9WflXU9cWjnV4WFsHhFoZwiWORRKSm0ACRcB7sNUKvjq3WtteQoDUDLwkgNTXivXV19oqCl1ttdoCWgQLFau2DohrnbPSX/gv+Eved85NIAmE2NQnDvc75+69z/DtKaGy+rjXI7W7AkG337fVYDGZDZLL5/Q3un3NWw0dbl+jvyNotMilsqG6qtIJWcj7glsNLaFQa0VJSUdHh8nZ4vKqx/0+k9PvNWjvK44H3XEyHVaTP9BcIpvNlpJ36uv2CR2j2xcMqT6nC1pBd0VQTNb5nWpIbCbJEiVeNdDu9pVo4iXeQLtm7QPZzP+aTceDjYaZIxG82wZVqcntcUlN/oBXDUntstmEv+ZiqdnlcwXUkKtRaujEt…
CBE99A9A989038EF7CB1E2F68BEA375C	1	mrv	JChemExcel/wsAAB+LCAAAAAAABACVVlFv4zYMft+vIHyvjSxRtuUESQ7dHTYc0N6Gyx72NqiO0jMQ2zfbbdp/P8qKk1jJ2ViTlBb1fSZFkZSWH9+KPbyausmrchUIxgMwZVZt8/J5FRzyclsdmpnAGIOP62VGWMKXzSr43rY/FmF4OBxY9t0U+q0qWVYVgZtfvDX5AHOQrKqfQ+RchH8/Pmw6ziwvm1aXmSFWky+aTvlQZbrtnPmJibDQ9Wtehg4eFvWre9s/yO2Xs7dmG5yX9Inm7okKu3xvYFfVhW7hFTmjL7+DZ1OaWrdmC0/vpBYspRCsf1k+fq6yl8KULei2Kjam/fb7rxSfxQfe/d3h4sNuZ5+CHvBbVbYW8ZhnddVUuxY2umxgY+p8N…
76A1D83C52059F2C26EC1F93CECBC18E	1	mrv	JChemExcelvQsAAB+LCAAAAAAABAClVlFv2zgMfr9fQfheF1mibMsJkgzdhjsMaHeH5R7ubVAdpTMQ2zvbbdp/f5QVJ7GS2Q9rktKivs+kKIri8v1rsYcXUzd5Va4CwXgApsyqbV4+rYJDXm6rQzMTGGPwfr3MCEv4slkF39v2xyIMD4cDy76bQr9WJcuqInDzi9cmH2AOklX1U4ici/Dfh/tNx5nlZdPqMjPEavJF0ynvq0y3nTM/MREWun7Jy9DBw6J+cW/7htx+OXtttsF5SR9p7o6osMv3BnZVXegWXpAz+vJ38GRKU+vWbOHxjdSCpRSC9W/Lh09V9lyYsgXdVsXGtF///EDxWfzOu7+gV/9Rla3VP+RZXTXVroWNLhvYmDrfzf6+v/v8Z…
F281A84DE85371F75DEC0BF94989170C	1	mrv	JChemExcelZjYAAB+LCAAAAAAABAC9WPlXFNe2bserxvUgT68mThSo0Yj0UD1CCEOV5sZcRa/EmDigRXcBhd1dne5GRF0rmMEM9xpzievFaxxAUVFRcUoEo6519sJf/C/4S94+QzXdjU17W0Mr1Heq99nn1Pn2/vYuqmsPRcLSQT2eMMzo+2Uuu7NM0qNBM2REW98v6zSiIbMzUeGSvXJZbU11EG3RPpp4v6wtmYxVORydnZ32YJse0Q6ZUXvQjJTx76sOJYwMm0633Yy3OmSn0+X4dMvmRjanwogmklo0qOOshFGVYDc3m0EtyTaTYwlHRIsfNKIObu6IxA9yb/tkJ/3vtB9KhMrGH0nF7+pxqtRihHWpxYxHtKR0UHba8b9zvdSqR/W4ltRDU…
BE297E5885B420EB41665C6A977FDE85	1	cxsmiles	JChemExcelzgEAAB+LCAAAAAAABABlj0uOxDAIRK8yy0SiSwF/cLrlFQfIBXo3V5hlH35g7ESRZoMfVQUWZks/VmNbDpMer7eHLW/r9jbu5sbao7jATrL+U78+389KwiSJktDPkwtxI3FtpwVeBKXQ6wHNxMjsKBAPQVPIovTAVh0Z7My45DHJkMBNJ6J4QKJC8iRf1uiV0Or0B46pMhY0D9cwp6xoeur77Y9tZkJnnqGbk5Ha5RT4vWN84Ng6MnLb5I/yeV1CbmHUMAo2uTW6k/u7Xs0YUaR08t8EtmtT4Pr5BctSqgrOAQAA
E0441C926A9105E113EE06CDBE792D01	1	mrv	JChemExcelow0AAB+LCAAAAAAABACVV11v4jgUfd9f4c28gmM7nyDCqNNud0fql0ofVhqNVmkIbSQSd5O0wFb973scEyCBJhoCXPv6HN9r+9q+mXxdp0vyFudFIrPA4JQZJM4iOU+yp8BYJdlcroohF44wvk4nEbDAZ0VgPJfly9g0V6sVjZ7jNFzLjEYyNXT7eF0kDczKojJ/MgVj3Pz7+mpWcYZJVpRhFsVgFcm4qJRXMgrLyplPTJhpmL8lmanhZpq/6d7+EUx9GV0Xc2M/pHO0nYFKFskyJguZp2FJ3gSj+LIBeYqzOA/LeE4eN1Bz6mMKpr9Nri9k9JrGWUnCUqazuLz/8xvmZ/yFVZ+BGH9ZLFTJqAGXMisV4jqJclnIRUlmYVaQWZwni…
9329A0ACDD955A5BFE419E16BAE15656	1	mrv	JChemExcelrQ0AAB+LCAAAAAAABACVV21vozgQ/n6/wsd+TcA2r4lCVt32erdS39T0w0mr1YkS0iIF3APaJFf1v99jHJLgpKAtbQePn8cztsfjYfJ1nS3JW1KUqchDg5nUIEkei3maP4XGKs3nYlUOGXe58XU6iYEFPi9D47mqXsaWtVqtzPg5yaK1yM1YZIbqH6/LtIVZ2aYonixOKbP+vr6a1ZxhmpdVlMcJWGU6LmvllYijqnbmExNWFhVvaW4puJUVb2q0fziVv9Rcl3NjP6Vz9J2BShbpMiELUWRRRd44NfFLB+QpyZMiqpI5edxAzcwASzD9bXJ9IeLXLMkrElUimyXV/Z/fsD7jL7T+GfDxl8VCvhkN4FLklURcp3EhSrGoyCzKSzJLi…
99CD7155920337F95F714A41528569F3	1	mrv	JChemExcelATAAAB+LCAAAAAAABADtWEtv4zYQDhbopefeemG1KHqJZZF6OoizyCa7mwBxEsTpbtHFoqAl2iYiia4kx3EXufbP9U91KPklOZKSJgX2oHEciuQ3D5IznJH339wFPrplUcxF2FWwqimIha7weDjqKjMeemIWtzAxifLmYN8FLODDuKuMk2Sy127PZjPVHbOA3olQdUWgZPN7dzHPYWa6KqJRm2gabv/WO+unPC0exgkNXQZcMd+L08Ez4dIkNaZERTug0S0P2xm8HUS3mbQ/iCb/NPUu9pT1ko5g7hBY0ZD7DA1FFNAE3RJNhT9tF41YyCKaMA8N5jCMVQe24OD7/d4Jo97Bfi/V9eHX04P9YBKJCQppwLpKTG+Z7LIo4SxWkEcTe…
C32C6A7CE4E1E9B13AC3AD73559091BE	1	mrv	JChemExcelyg0AAB+LCAAAAAAABACVV21v4jgQ/n6/wpf9Co7tvIIIq257vV2pbyr9cNJqdUpDaCORuJeEAlf1v9/jmAAJlFybthOPn8cztsfjyejrKp2T1zgvEpkFBqfMIHEWyWmSPQXGMsmmcln0uXCE8XU8ioAFPisC47ksX4amuVwuafQcp+FKZjSSqaH7h6siaWCWFpX5kykY4+Zf11eTitNPsqIMsygGq0iGRaW8klFYVs58YMJMw/w1yUwNN9P8VY/2t2Dql9FVMTV2UzpH3xmoZJbMYzKTeRqW5FUwil/WI09xFudhGU/J4xpqTn0swfi30fWFjBZpnJUkLGU6icv7P79hfYZfWPXTE8Mvs1n1ZtU6o4ZeyqxU2OskymUhZyWZhFlBJ…
0D350D4F105DAAD0AD89F37642B12610	1	mrv	JChemExcelCjAAAB+LCAAAAAAABADtWE9v2zYUzwrssvMOAwYMnHqNZZGSJTuIU6RJ2wTIP9RZO6wYNlqibaKS6ElyHK8osOOO+wIDdhn2KXZpv8k+yR4p/5McScmaXTbZcSiSv/eHj++RT2/30XXgoysWxVyEXQ3rhoZY6AqPh8OuNuWhJ6ZxA5MW0R7t7bqABXwYd7VRkox3ms3pdKq7IxbQaxHqrgi0dH7nOuYZzNTURTRsEsPAza9PT3qKpsHDOKGhy4Aq5juxGjwRLk2UMgUimgGNrnjYTOHNILpKuX1HDPln6Nexp62WdABz+0CKBtxnaCCigCboihg6/BnbaMhCFtGEeag/g2Gst8EEe5/snh4x6u3tnipZz7463tsNxpEYo5AGrKvF9…
6DE0037EBE92DE5DE3B866F9B93DFCAE	1	mrv	JChemExcelUwwAAB+LCAAAAAAABACVV01v2zgQvfdXDNRrTJFDSZQN20W2xRYFknZR76G3BSPTqQBL6kpKnPz7DkXLtmjHQiMnw4/3NMPx45CZf3gptvBs6iavykUgGA/AlFm1zsvHRbDLy3W1ayYCYww+LOcZYQlfNovgZ9v+moXhbrdj2U9T6JeqZFlVBG5+9tLkA8xOsqp+DJFzEf64v1t1nEleNq0uM0OsJp813eBdlem2C+YNF2Gh6+e8DB08LOpn97b/kNsPZy/NOjgu6SPN3RIVNvnWwKaqC93CM3JGH34Dj6Y0tW7NGh5eaViwlFKwfDe//1RlT4UpW9BtVaxM+/3zX5Sf2Xve/dzg7P1m07XkoRX1s0FP+rsqW8u6z7O6aqpNCytdN…
A084A8CB704645CD23FA1A80EC96B11B	1	mrv	JChemExcelGwwAAB+LCAAAAAAABACVVlGPozYQfu+vGHGvG2OPAZMoyWl7p1Yn7V6rSx/6VnmJs4cU4ArsZvffd4xDEpwUdCHJ4PH3MeNhZuzlx7diD6+mbvKqXAWC8QBMmVXbvHxeBYe83FaHZiYwxuDjepkRlvBlswq+t+2PRRgeDgeWfTeFfqtKllVF4OYXb00+wBwkq+rnEDkX4d+PD5uOM8vLptVlZojV5IumUz5UmW47Z/7HRFjo+jUvQwcPi/rVPe0f5PbL2VuzDc5L+kRz90SFXb43sKvqQrfwipzRl9/BsylNrVuzhad3UguWUgjWvywfP1fZS2HKFnRbFRvTfvv9V4rP4gPvPne4+LDb2bugB/xWla1FPOZZXTXVroWNLhvYmDrfz…
78C01C77F7CEAD8735FE5A8A88C247A2	1	mrv	JChemExcelgw0AAB+LCAAAAAAABACVV21v4jgQ/n6/wpf9WhzbeQUBq257Pa3UN5V+OGm1OrkhtJEg7iUp0Fvtf7/HMQFiKLltoGOPn8cznoztYfh5vZiTZVqUmcpHDqfMIWmeqGmWP4+cVZZP1arscREI5/N4mAALfF6OnJeqeh247mq1oslLupBrldNELRwzPliXWQuz8qgqnl3BGHf/urme1JxelpeVzJMUrDIblLXyWiWyqp35wIS7kMUyy10DdxfF0sz2t2D6w+i6nDq7JV1g7BxUMsvmKZmpYiErshSM4sPOyHOap4Ws0il5eoea0xghGP82vLlUydsizSsiK7WYpNXDn18Qn8EnVv+dicGn2Uy3nAZwpfJKI26ypFClmlVkIvOSTNIim…
45FF3DB298B8D27910371FF9C0E5CD7F	1	mrv	JChemExcelDQwAAB+LCAAAAAAABACFVl1z2joQfe+v2HFfgyytbMswQCe3nXY6k/TeKX3o2x3FiNQz2G5tJyT/viuEAQtiB8ha0jne1Wo/NP/wUmzh2dRNXpWLQDAegCmzap2Xj4tgl5fratdMBMYYfFjOM8ISvmwWwa+2/T0Lw91ux7JfptAvVcmyqgjc+uylyXuYnWRV/Rgi5yL8eX+32nMmedm0uswMsZp81uwn76pMt3tj3lARFrp+zsvQwcOifnZv+x+5/XL20qyD05Y+0totUWGTbw1sqrrQLTwjZ/TlN/BoSlPr1qzh4ZWmBUvJBct38/tPVfZUmLIF3VbFyrTfv/xD/pm95/u/G5y932zsU9ABPldlaxH3eVZXTbVpYaXLBlamzjeT/…
697C2B8639C55E6E5F2563B6340D69D4	1	mrv	JChemExcelGwwAAB+LCAAAAAAABACVVtGOmzoQfe9XjOjrxthjwCRKUu1t1arSbu9V04e+XXmJs0UK0AK72f37juOQBCcFNSQZbJ/DjIfjsefvXootPJu6yatyEQjGAzBlVq3z8nER7PJyXe2aicAYg3fLeUZYwpfNIvjRtj9nYbjb7Vj2wxT6pSpZVhWBG5+9NHkPs5Osqh9D5FyE3+/vVnvOJC+bVpeZIVaTz5p9512V6XYfzB9chIWun/MydPCwqJ/d0/5Hbr+cvTTr4DSl9zR2S1TY5FsDm6oudAvPyBl9+Q08mtLUujVreHilbsFSSsHyzfz+Q5U9FaZsQbdVsTLt10//UH5mb/n+c4Ozt5uNvQs6wMeqbC3iPs/qqqk2Lax02cDK1Plm8…
59433388FBBBA448AD91815C22EF5545	1	mrv	JChemExcelDQwAAB+LCAAAAAAABACVVlGPozYQfu+vGHGvG2OPAZMoyWl7p1Yn7V6rSx/6VnkJ2UMKcAV2s/vvO8YhCU4OqyHJ4PH3MeNhPJ7lx7dyD6950xZ1tQoE4wHkVVZvi+p5FRyKalsf2pnAGIOP62VGWMJX7Sr43nU/FmF4OBxY9j0v9VtdsawuAzu/eGuLEeYgWd08h8i5CP9+fNj0nFlRtZ2uspxYbbFoe+VDnemud+YnJsJSN69FFVp4WDav9mn/IDdfzt7abXBe0ieauycq7Ip9Dru6KXUHr8gZffkdPOdV3ugu38LTO6kFSykE61+Wj5/r7KXMqw50V5ebvPv2+68Un8UH3n/ucPFhtzN3wQD4ra46g3gssqZu610HG121sMmbY…
78CBD337D858A075DB481B7708751D74	1	mrv	JChemExcelDQwAAB+LCAAAAAAABACVVlGPmzgQfu+vGNHXjbHHgEmUpNprdVWl3bZq+tC3k5c4W6QAPWA3u/++4zgkwUnhLiQZbH8fMx4+jz1/91Js4dnUTV6Vi0AwHoAps2qdl4+LYJeX62rXTATGGLxbzjPCEr5sFsHPtv01C8Pdbseyn6bQL1XJsqoI3Pjspcl7mJ1kVf0YIuci/HF/t9pzJnnZtLrMDLGafNbsO++qTLf7YP7gIix0/ZyXoYOHRf3snvYPcvvl7KVZB6cpvaexW6LCJt8a2FR1oVt4Rs7oy2/g0ZSm1q1Zw8MrdQuWUgqWb+b3H6rsqTBlC7qtipVpv338i/Ize8v3nxucvd1s7F3QAf6uytYi7vOsrppq08JKlw2sTJ1vJ…
E1EBCE6710AFB6256292450A6955F672	1	cxsmiles	JChemExcelMQAAAB+LCAAAAAAABADzdzZ09nfW8Hd2NgJTxkCWhr+mhrO/JpCtCWKDsREQm/g7G5oAAJAcOxYxAAAA
8C4F49D2B24D90F71BA4409406D16B90	1	cxsmiles	JChemExcelNQAAAB+LCAAAAAAABABztnV29nfWsPXX9Hd2NnTWAEF/Q00NZ5CAEYQPFDHSBAnAIABKtLe7NQAAAA==
607483E2616BF6523EA981EED62803E6	1	mrv	JChemExcelOzEAAB+LCAAAAAAABADtV1tv3MYVXtm5uEYLqIjROmkLsJsCRYuISw6X3F1hdTHlNFYq2YaVxE7swJ7ljnZZ87IluVrJzcO6D2mK1ihivxQNHDgx4NqA6zqxgzRA2wAknB+yv6Rnhtwb90LFVlC04JGoOWfmfN+cmTlzUXlp2zS4LeK4um0tZEVeyHLE0uyqbtUWsi3dqtotd05EMsouLZY18AV/y13I1j2vMZ/LtVotXqsTE2/bFq/ZZjZsn9929SGflsTbTi2HBEHMnVlf22CYOd1yPWxpBFCuPu+yyjVbwx4LZkIXORM7W7qVC91zprMVsp1HAv0V+G23mu0PaQXajgCU29QNwm3ajok9bgsJPPwKL3E1YhEHe6TKVXagWuSLM…
949D168ABFF5B593050A9511C1FA6085	1	mrv	JChemExcelIQsAAB+LCAAAAAAABACdll1vmzAUhu/3Kyx2uxj78OkoSdW12jSpaadmF7ubXOK0SAE6oPn49zsG0gQnxdJC0MH2+2BzfHzsydUuW5ONKqu0yKcOp8whKk+KZZo/T51tmi+LbTXiEIBzNZskqEV9Xk2dl7p+HbvudrulyYvK5K7IaVJkTts+3lVpT7P1aFE+u8AYd3/P7xYNM0rzqpZ5opCq0nHVVN4ViaybwXzQhZvJcpPmbit3s3LTvu0PMP1ndFctneMn3WDbNaJkla4VWRVlJmuyAUbxz76QZ5WrUtZqSZ72WM1pjC6YfZrMb4vkLVN5TWRdZAtVP37/iv4Zf2bNzzlUfyvyWtfP06QsqmJVk4XMK7JQZboa/by7/nE/4qh+K…
EC82085AE047E5E6D5554D34E871D6D9	1	mrv	JChemExcelojMAAB+LCAAAAAAABADdWPt7E1UaTrms1UWFUlxBXGaDosI2yUzutZdkQoFKWkqrwqPr6jSZpqNJpk7Sm8AalKeiiLCtiyK4WwoiIFdXsVCF55nzhF/4L/KX7Hdmcplz0mRKYPnBA2G+c877fefMeb/LGVraxxJxZkRUUpKcbLWyNoeVEZMROSolY63WUSkZlUdTTSzn5qztbS0RwAI+mWq1DqbTQ812++joqC0yKCaEMTlpi8gJqz7fPJaSCMyo0yYrMTvncLD23V3hPk2nSUqm0kIyIoJWSmpOaYNhOSKktc1UWMKeEJQRKWnX4faEMqJbe5tz4L8O21gqai29UgjmgqDKDEhxkRmQlYSQZkY4hw3+Ov7KxMSkqAhpMcr0j8Mwa…
9D5BD7C1085A7A8EFE3A64773A565EEB	1	mrv	JChemExcelcQsAAB+LCAAAAAAABACVVk1v2zgQvfdXEOw1psjRJw3bRbbFFgWStqh72NuCkelUgCV1JSVO/n1nJDuxaEfEWhaGFN/TkKM3Qy4+PJU79mibtqirJVdCcmarvN4U1f2S74tqU+/bmYIY+IfVIkcs4qt2yX913e95EOz3e5H/sqV5qiuR1yUfxudPbTHC7ENRN/cBSKmCf25v1j1nVlRtZ6rcIqst5m3/8KbOTddP5g0XQWmax6IKBnhQNo/D2/4FSX8pntoNf13SRxy7RirbFjvLtnVTmo49ghT4l1fs3la2MZ3dsLtnfKxEhiFYvVvcfqrzh9JWHTNdXa5t9+PzXxif+XvZ/65g/n67pRY/Av6uq44Qt0Xe1G297djaVC1b26bYz…
B3F77EE3DE93D70967DF299420181920	1	mrv	JChemExcelfwsAAB+LCAAAAAAABACVVk1v2zgQvfdXEOw1psjRJw3bRbbFFgWStqj3sLcFI9OpAEvqSkqc/PvOSHZi0Y6IWhaGFN/TDEePQy4+PJU79mibtqirJVdCcmarvN4U1f2S74tqU+/bmYIY+IfVIkcs4qt2yX923a95EOz3e5H/tKV5qiuR1yUfxudPbTHC7ENRN/cBSKmCf29v1j1nVlRtZ6rcIqst5m3/8KbOTdcH84aLoDTNY1EFAzwom8fhbf+BpL8UT+2Gv07pI45dI5Vti51l27opTcceQQr8yyt2byvbmM5u2N0zPlYiwxSs3i1uP9X5Q2mrjpmuLte2+/H5L8zP/L3sf1cwf7/dUosfAX/XVUeI2yJv6rbedmxtqpatbVNsZ…
93ABC11BF02CD01BF0B5A9E76EEDD7C9	1	mrv	JChemExcelHw0AAB+LCAAAAAAABACVV21vozgQ/n6/wsd+TYxt3qOQVbe93q3UNFWTDyetVieXkBYp4B7QJr2q//0eQ9gGkgY1BA32PI/HHsbjYfx1m67Jc5wXicpCg1NmkDiL1DLJ7kNjk2RLtSmGXDjC+DoZR8ACnxWh8VCWjyPT3Gw2NHqIU7lVGY1UatT60bZIWpiNRVV+bwrGuPn39GpecYZJVpQyi2KwimRUVJ1XKpJlNZkPTJipzJ+TzKzhZpo/16P9I5j+M7otlsb7ks6hOwOVrJJ1TFYqT2VJngWj+LMBuY+zOJdlvCR3L+jm1IcLJr+NpxcqekrjrCSyVOk8Lm///Ab/jL6w6jcQoy+rlX4yGsClykqNmCZRrgq1KslcZgWZx3myG…
DDCBC9BF2BB0DB575636DB5A08009476	1	mrv	JChemExcelfwsAAB+LCAAAAAAABACVVk1v2zgQvfdXEOw1psihPg3bRdpiiwJJu6h76K1gZDoVYEldSYmTf78zkp1YtCuiloUhxfc05OjNkIt3T+WOPdqmLepqyZWQnNkqrzdFdb/k+6La1Pt2piAC/m61yBGL+Kpd8l9d93seBPv9XuS/bGme6krkdcmH8flTW4wwey3q5j4AKVXw4/Zm3XNmRdV2psotstpi3vYPb+rcdP1k/uAiKE3zWFTBAA/K5nF420+Q9Jfiqd3w1yV9wLFrpLJtsbNsWzel6dgjSIF/ecXubWUb09kNu3vGx0qkGILVm8Xtxzp/KG3VMdPV5dp23z69x/jM38r+dwXzt9sttfgR8E9ddYS4LfKmbuttx9amatnaNsV29…
D015CBB83B1F9318A275A919D39F99C7	1	mrv	JChemExcelfwsAAB+LCAAAAAAABACVll1vmzAUhu/3Kyz3tjH24TtKUnWrNk3qx7TsYneTS5wOKUAHtGn//c6BpA1OhrUQdDB+H2zM62PPLl6KDXs2dZNX5ZwrITkzZVat8vJhzrd5uaq2zURBCPxiMctQi/qymfPfbfs49bztdiuy36bQL1Upsqrgff30pckHmq0vqvrBAymV9/Pmetkxk7xsWl1mBqkmnzbdzesq023XmX804RW6fs5Lr5d7Rf3cP+0XSPpL8dKs+PsrfcK6S0TZOt8Ytq7qQrfsGaTAvzxnD6Y0tW7Nit2/4m0lEhyCxYfZzVWVPRWmbJluq2Jp2u9fPuL4TM9k9zuH6dl6TVd8L/hclS0pbvKsrppq3bKlLhu2NHW+nny7v…
D7A57F8A1263F5D4A01B50B6E75F60DD	1	mrv	JChemExcelYwsAAB+LCAAAAAAABACNll1vmzAUhu/3Kyz3tjH24TtKUnWrNk3qx7TsYneTS5wOKUAHtGn//c6BpA1OhheCDsbvg415fezZxUuxYc+mbvKqnHMlJGemzKpVXj7M+TYvV9W2mSgIgV8sZhlqUV82c/67bR+nnrfdbkX22xT6pSpFVhW8r5++NPlAs/VFVT94IKXyft5cLztmkpdNq8vMINXk06a7eV1luu06848mvELXz3np9XKvqJ/7p/0CSX8pXpoVf3+lT1h3iShb5xvD1lVd6JY9gxT4l+fswZSm1q1ZsftXvK1EgkOw+DC7uaqyp8KULdNtVSxN+/3LRxyf6ZnsfucwPVuv6YrvBZ+rsiXFTZ7VVVOtW7bUZcOWps7Xk2/Xl…
A156E889C0FE90D782BDD9764EE597E4	1	mrv	JChemExcelYwsAAB+LCAAAAAAABACFll1vmzAUhu/3Kyz3tjH24TtKMnWbNk1qu2nZxe4mlzgdUoANaNP++50DSRscikPQwfh9sDGvj714/1Ts2KOpm7wql1wJyZkps2qTl/dLvs/LTbVvZgpC4O9Xiwy1qC+bJf/Ttn/nnrff70X2xxT6qSpFVhW8r58/NflAs/dFVd97IKXyft1crztmlpdNq8vMINXk86a7eV1luu0680YTXqHrx7z0erlX1I/9036DpL8UT82Gv77SR6y7QpRt851h26oudMseQQr8y0t2b0pT69Zs2N0z3lYiwSFYvVvcfKqyh8KULdNtVaxN++PLBxyf+YXsfpcwv9hu6YofBZ+rsiXFTZ7VVVNtW7bWZcPWps63s+/XV…
85CBE9D930E7550181966DF15C90337E	1	mrv	JChemExcelcQsAAB+LCAAAAAAABACVll1vmzAUhu/3KyzvtjH24TtKMnWrNlXqx9TsYneTS5wOKcAGtGn//c6BpA1OhrcQdDB+H2zM62PPPjwXG/Zk6iavyjlXQnJmyqxa5eXDnG/zclVtm4mCEPiHxSxDLerLZs5/tu2vqedtt1uR/TSFfq5KkVUF7+unz00+0Gx9UdUPHkipvO/XV8uOmeRl0+oyM0g1+bTpbl5VmW67zvylCa/Q9VNeer3cK+qn/mk/QNJfiudmxd9e6RPWnSPK1vnGsHVVF7plTyAF/uUZezClqXVrVuz+BW8rkeAQLN7Nri+q7LEwZct0WxVL0959+YjjM30vu98ZTN+v13TF94LPVdmS4jrP6qqp1i1b6rJhS1Pn68nXq…
C9DCD80A0948D1070A92DB93B4E275F6	1	mrv	JChemExcelYwsAAB+LCAAAAAAABACNll1vmzAUhu/3Kyz3tjH24TtKUnWrNk3qx7TsYneTS5wOKUAHtGn//c6BpA1OhheCDsbvg415fezZxUuxYc+mbvKqnHMlJGemzKpVXj7M+TYvV9W2mSgIgV8sZhlqUV82c/67bR+nnrfdbkX22xT6pSpFVhW8r5++NPlAs/VFVT94IKXyft5cLztmkpdNq8vMINXk06a7eV1luu06848mvELXz3np9XKvqJ/7p/0CSX8pXpoVf3+lT1h3iShb5xvD1lVd6JY9gxT4l+fswZSm1q1ZsftXvK1EgkOw+DC7uaqyp8KULdNtVSxN+/3LRxyf6ZnsfucwPVuv6YrvBZ+rsiXFTZ7VVVOtW7bUZcOWps7Xk2/Xl…
D2B44AEC9D67D3144C9136830B8D22C7	1	mrv	JChemExcelrzMAAB+LCAAAAAAABADtV/lzE0cWlsEshJADc4SAsxkUkkogljQjjUYCnxpIYMsOJA6wR66xNLYnSBrVSLIxpHbNwrIJuZ2QzSaGsoEcTjjDkUAwqeou8Qv/hf+Sff26R7ZlS3IWtmq31m2P53vd7/vem77d2LI/lZT6TCdr2ekmr+wLeCUzHbcTVrqnydtvpRN2f7ZBVlTF29LcGAdf8E9nm7y9uVxms9/f39/vi/eaKWO/nfbF7ZSXt2/en7Wm+fQHfbbT41cCAdn/+472TuQ0WOlszkjHTWBlrc1ZrGy340YOkykTwp8ynD4r7efu/pTTx9VeVwLsN+Dbn014Jz9Jh7Y2oErdVtKUum0nZeSkPiXgg9/As1KPmTYdI2cmpK4Bq…
F44FB4ECA3CDC80A0FFD5F61BA9BB2AA	1	mrv	JChemExcelsQoAAB+LCAAAAAAABACdVl1zmzgUfd9foWFfi5CuEBIe2520nd3pTNJ26j7s246CccqMgS6QOPn3PYImjYljzawBg67O0dW9OvpYvr2v9+yu7PqqbVaR5CJiZVO026q5WUWHqtm2hz6WpCl6u14WwALf9Kvo+zD8WCTJ4XDgxfeydvdtw4u2jqb6xX1fHWEOirfdTUJCyOSfq8vNyImrph9cU5Rg9dWiH42XbeGGsTOvuEhq191VTTLBk7q7m1r7l4S/Bb/vt9HvkN6j7gJUtqv2Jdu1Xe0GdkeC4xZv2E3ZlJ0byi27foBZcosUrP9YXn1oi9u6bAbmhrbelMPXv98hP4s/xfiLHs1/tc3g7VdV0bV9uxvYxjU925RdtYu/XF58/…
4A6CF50294631C43BF86ED00A8CD0DB1	1	mrv	JChemExcelFDQAAB+LCAAAAAAABADtWftzFFUWnvBSXoKYAnZ12XZEEcjMdPe8wySEvghBEqAICLpsaWemkzTMTGdnJoSwag2UgoIKgooIwYTIGwF5ySuh6t7K/sJ/kb9kv9uJSc8kPYMDm6qtyoRkvnPvOeeevt85954uIiv3JOLCbi2V1o1klVNyi05BS0aNmJ5srnK268mY0Z52SbJfdq6sjkShC/1kusrZksm0Vno87e3t7miLllD3GEl31Eg4B+cr96T1HJ12r9tINXtkUZQ82+vrGkwbl55MZ9RkVINVWq9Mm4N1RlTNmMHYLOFJqKndetIzqO5JpHYPevtQFvk/0b0nHXOOPBLB3CqYCk16XBOajFRCzQi7ZdGNf2KF0KwltZSa0WJCY…
A445A9BB10C2BDE98DF7E7206C4F0BB7	1	mrv	JChemExcelDAsAAB+LCAAAAAAABACVVl1v2zYUfd+vuFBfY4ofokgZtousxYYCSTvUe9jbwMhyKsCSOkmJk3/fQ6lxbUWRMNO2RPKcS97Lw0uu3j8VB3rM6iavynUgGA8oK9Nql5f36+CYl7vq2CyE1DJ4v1mlwAJfNuvgW9t+X4bh8Xhk6bescE9VydKqCPr+5VOTX2COilX1fSg5F+E/tzfbjrPIy6Z1ZZqB1eTLpmu8qVLXdpN5Y4iwcPVjXoY9PCzqx97av5L7L2dPzS745dIH9F2DSvv8kNG+qgvX0qPkDF9+RfdZmdWuzXZ094xmwSxCsPltdfuxSh+KrGzJtVWxzdqvf/6O+Czf8e5zJZfv9vvuTb20BS/QP6qy9djbPK2rptq3tHVlQ…
CEC31C6074009E52DB597635EE056D82	1	mrv	JChemExcel5TUAAB+LCAAAAAAABAC9Wflbk8f2j4XrClSU280W3gTcULK82ZEtM9SlirbSam97q74kL5BrFpoEWbSC3urt5tWCbfVWlMUFlwquBeryPHOe+Iv/BX/J98wLwpvAS2zsl8SQz5l3zpkz8zln5kwsq2wNBoRDciTqD4fKDRaj2SDIIW/Y5w81lBta/CFfuCVaYhHtoqGyosyLfbF/KFpuaIzFmkpNppaWFqO3UQ5KreGQ0RsOGiael7ZG/Ql9WqzGcKTBJJrNFtOnNTtqFZ0Sfygak0JeGbWi/tKo0rgj7JViijMaQ5iCUuSQP2Sa6G4KRg5NWNsvmvk/s7E16jNMT4niMw+qCvX+gCzUhyNBKSYcEs1G/GfeKDTIITkixWSfUNeGz…
F392AB90144B66AD7FB1AF41CD6C70F2	1	mrv	JChemExcelLwsAAB+LCAAAAAAABACVVk1v2zgQve+vGKjXiCKHnzJsF9kWuyiQtIt6D70tGFlOBURSV1Li5N93KCWurTgSatqWSL435Awfh1y+fyzv4CFv2qKuVpFgPIK8yuptUd2uon1Rbet9GwvUGL1fLzPCEr5qV9H3rvuxSJL9fs+y73npH+uKZXUZDf2Lx7Y4wewlq5vbBDkXybfrq03PiYuq7XyV5cRqi0XbN17Vme/6ybwxRFL65qGokgGelM3DYO0/5OHL2WO7jX659IH6LokKu+Iuh13dlL6DB+SMvvwCbvMqb3yXb+HmiZoFcxSC9R/L6491dl/mVQe+q8tN3n39+0+Kz+Id7z8XuHi32/Vv8tCmXt6iF9JfddUF1nWRNXVb7zrY+…
23224D954BF665555209CF2125B8842D	1	mrv	JChemExcelQjAAAB+LCAAAAAAABADtV81v3EQUd9JUqqBCPVQIiQ8NLhJfXa9n/B0ladr0K1LSVt3SIi4wa8/uWvXHYnuzCafCiQsSEpdKXLhwQRw4Ii5IyX/CX8Ibe+Psetd2SsOhkp/XHzPzfr958+bNzNu1a/u+h/ZYFLthsC5iSRYRC+zQcYP+ujh2Ayccxy1MNCJe21izQRf0g3hdHCTJcLXdHo/Hkj1gPt0PA8kOfTFrX92P3RmdsSKFUb9NZBm3P9/d6aSYlhvECQ1sBqjYXY3Typ3QpklqTEkXbZ9Ge27QztTbfrSXsX1JZP6Tpf3YEU+GtAVt1wGKeq7HUC+MfJqgPSJL8JOvoj4LWEQT5qDuAVRjyQQXbLy2tnuXUWdjbTft685n2…
D44305A88E86820AD6A0EA7C81BAC5F7	1	mrv	JChemExcelzwwAAB+LCAAAAAAABACVV21P4zgQ/n6/wpf92jh+ieOkarpi4fZuJaCI8uGk1eoU0hQitTGXBNoe4r/f44SybSiNlrSN7XmeGc94bA+jz+vlgjxlZZWbInY4ZQ7JitTM8uIudlZ5MTOryuVCCefzeJQCC3xRxc59XT8MPW+1WtH0Plsma1PQ1CydVj5cV/keZiWpKe88wRj3/r44nzYcNy+qOinSDKwqH1bN4LlJk7qZzAcmvGVSPuWF18K9ZfnUavtHMPthdF3NnJ8unUJ2AiqZ54uMzE25TGryJBjFhw3IXVZkZVJnM3K7wTCnIUIw/m10cWbSx2VW1CSpzXKa1dd/fkF8hp9Y8zcQw0/zedOSb2P+tuVsSV9NUVvWRZ6WpjLzm…
03F9C7094113480A8FDA3C7DF4CD688C	1	mrv	JChemExceloQwAAB+LCAAAAAAABACVV11vozgUfd9f4WVeg/EHxhCFjDrtzu5IbVM1fVhpNFpRQlqkBHeBNslW/e97DE0noWnQlCRg33N8fa8P9u3o83q5IE9ZWeWmiB1OmUOyIjWzvLiLnVVezMyqcrlQwvk8HqXAAl9UsXNf1w9Dz1utVjS9z5bJ2hQ0NUuntQ/XVb6HWUlqyjtPMMa9vy/Opw3HzYuqToo0A6vKh1XTeW7SpG4m84ELb5mUT3nhtXBvWT61o/0jmP0wuq5mzs+QTmE7AZXM80VG5qZcJjV5EoziwwbkLiuyMqmzGbndoJvTECkY/za6ODPp4zIrapLUZjnN6us/vyA/w0+s+RuI4af53D45W8BXU9QWcZGnpanMvCbTpKjIN…
231B37D3370894310AAE21179F3E23B4	1	mrv	JChemExcelAQsAAB+LCAAAAAAABACVVl1zmzgUfe+v0NDXIKQrhITHdidtZzudSdqdeh/2bUfBOGXGQBdInPz7PYLGtbFjtpZt0NU5urpXRx/zd0/llj3mTVvU1SKQXAQsr7J6XVT3i2BXVOt614aSNAXvlvMMWOCrdhF877ofsyja7XY8+56X7qmueFaXwdA+e2qLI8xO8bq5j0gIGf19e7PqOWFRtZ2rshystpi1vfGmzlzXD+YVF1HpmseiigZ4VDaPQ2//kPBfwZ/adfArpA9ouwaVbYptzjZ1U7qOPZLg+Iordp9XeeO6fM3unmGW3CIFyzfz24919lDmVcdcV5ervPv26T3yM3sr+s8Vzd5uNv4teAH8UVedR9wWWVO39aZjK1e1bJU3x…
F57692C112E49E68AAD9B1E9C718D3AB	1	mrv	JChemExcelAQsAAB+LCAAAAAAABACVVl1v2zYUfd+vINTXiCIvRZEybBdZiw0Fknao97C3gZHlVIAldZISJ/++h1LjWopjYaZtibzn8PJeHn4s3z+Ve/aYN21RV6tAchGwvMrqbVHdr4JDUW3rQxtK0hS8Xy8zYIGv2lXwreu+L6LocDjw7Fteuqe64lldBoN98dQWI8xB8bq5j0gIGf1ze7PpOWFRtZ2rshystli0feNNnbmuH8wbLqLSNY9FFQ3wqGweh97+JeG/gj+12+BXSB9guwaV7Yp9znZ1U7qOPZLg+Iordp9XeeO6fMvuntEsuUUK1r8tbz/W2UOZVx1zXV1u8u7rn78jP4t3ov9c0eLdbuffghfAH3XVecRtkTV1W+86tnFVyzZ5U…
7A8150856F537EC1FDEB2827795DF804	1	mrv	JChemExceloQwAAB+LCAAAAAAABACVV11P4zgUfd9f4c28No4/4jipmo4YWHZGAoooDyuNRquQphCpSdgk0HYR/32PE8q0aWl2CKWx7zm+vtfH9mX0eZUtyHNSVmmRhxanzCJJHhezNL8PrWWaz4plZXOhhPV5PIqBBT6vQuuhrh+HjrNcLmn8kGTRqshpXGRWax+uqnQHs5S0KO8dwRh3/rq8mDYcO82rOsrjBKwqHVZN50URR3UzmQ9cOFlUPqe508KdrHxuR/tbMPPL6KqaWT9DOoXtBFQyTxcJmRdlFtXkWTCKXzYg90melFGdzMjdGt2c+kjB+LfR5VkRP2VJXpOoLrJpUt/8+QX5GX5izc9ADD/N5+bN2gDOi7w2iMs0LouqmNdkGuUVm…
9FCB8843193A75B86C1084CE93AA6C98	1	mrv	JChemExcelAQsAAB+LCAAAAAAABACVVl1v2zYUfd+vINTXiCIvRVIybBdZiw0Fknao97C3gZHlVIAldZISJ/++h1LjWopjYaZtibzn8PJeHn4s3z+Ve/aYN21RV6tAchGwvMrqbVHdr4JDUW3rQxtK0hS8Xy8zYIGv2lXwreu+L6LocDjw7Fteuqe64lldBoN98dQWI8xB8bq5j0gIGf1ze7PpOWFRtZ2rshystli0feNNnbmuH8wbLqLSNY9FFQ3wqGweh97+JeG/gj+12+BXSB9guwaV7Yp9znZ1U7qOPZLg+Iordp9XeeO6fMvuntEseYIUrH9b3n6ss4cyrzrmurrc5N3XP39HfhbvRP+5osW73c6/BS+AP+qq84jbImvqtt51bOOqlm3yp…
D2C15339EFD749E567A07DDF4F1F7AA4	1	mrv	JChemExceloQwAAB+LCAAAAAAABACVV21P4zgQ/n6/wpf92jh+ieOkIl2xcHu3ElBE+XDSanUKaQqR2phLAm0P8d/vcUJZEkqjxW0TzzyPxzMe28PR581qSR6zsspNETucModkRWrmeXEbO+u8mJt15XKhhPN5cpQCC3xRxc5dXd+PPW+9XtP0LlslG1PQ1KycVj/eVHkHs5bUlLeeYIx7f5+fzRqOmxdVnRRpBlaVj6tGeGbSpG4m84EJb5WUj3nhtXBvVT62o/0jmP0wuqnmzk+XTqA7BpUs8mVGFqZcJTV5FIziw0bkNiuyMqmzObnZQsxpiBBMfjs6PzXpwyorapLUZjXL6qs/vyA+40+s+RuJ8afFwr45O8BXU9QWcZ6npanMoiazpKjIL…
44E84A2ECA370A34F1197DE38A523D52	1	mrv	JChemExcel8woAAB+LCAAAAAAABACNVl1zmzgUfd9foaGvQUhXCIHHdifbzu50Jml36n3Ytx0F45QZA10gcfLvewSNaxNirWUbdHWOru7V0cfy/VO1Z49F25VNvQokFwEr6rzZlvX9KjiU9bY5dKEkTcH79TIHFvi6WwXf+v77IooOhwPPvxWVfWpqnjdVMLYvnrryDHNQvGnvIxJCRv/c3mwGTljWXW/rvACrKxfdYLxpctsPg3nDRVTZ9rGsoxEeVe3j2Nu/JNxX8KduG/wK6QParkFlu3JfsF3TVrZnjyQ4vuKK3Rd10dq+2LK7Z5glT5GC9W/L249N/lAVdc9s31Sbov/65+/Iz+KdGD5XtHi327m34AXwR1P3DnFb5m3TNbuebWzdsU3Rl…
F794CFA838F2E58AAE3591B2FCA20718	1	cxsmiles	JChemExcelPQAAAB+LCAAAAAAABADzt3XW8Hd2NvQHUUZA0tlfE8iEYCMEW8NZ09nQ2dlZwxbI0ITSAN7jtcM9AAAA
C7C510BF1D0C1E81A3F9DDFA46F613E9	1	cxsmiles	JChemExcelQAAAAB+LCAAAAAAABABzNnR2tnV21nA21HQGAX9nIyAHDP2NNJ39NaP9tWONnU2cjWGiJiBROAQA5aOhN0AAAAA=
637D8EEE88EDDF3824E4E59A0CC85759	1	mrv	JChemExcelCTAAAB+LCAAAAAAABADtWE9v2zYU93rsqYcdBuwwwrvOkkjZkh04LrK0W4MlXVF37TAMG2iJtolIokHJcbzjTjsO2HnfYMC+w4p9kX2SPUqyHcmWmC4pdhEThyb5fj/+e+/x5Q0fX4cBumIy5iI6bmPDaiMWecLn0ey4veKRL1ZxB5MeaT8eDT2QBfkoPm7Pk2RxZJqr1crw5iyk1yIyPBG2s/Gj65gXZFa2IeTMJJaFzW8vzscppsOjOKGRxwAV86M47TwXHk3SxVRMYYZUXvHIzMTNUF5lbD8SS/1axnXst3dbOoWxE4CiKQ8YmgoZ0gRdEcuAX+szNGMRkzRhPpqsoRsbfTiC0cPhxTNG/dHwIp3ry2/ORsNwIcUCRTRkx+2YX…
0F0B86AAAFA2B7E1F83BBD2D5689EC25	1	mrv	JChemExcelIQwAAB+LCAAAAAAABAClll1P2zAUhu/3KyzvdnX8ka9WbREDbUKibKK72N1kUhciNQlLAoV/v+PYLcQN8cVoy4nt97Ed+/j4zM9eih16VnWTV+UCM0IxUmVWbfLyfoH3ebmp9s2E8Yjjs+U8Ay3oy2aBH9r2cRYE+/2eZA+qkC9VSbKqwKZ99tLkPc1ekKq+DzilLPi9ul53zCQvm1aWmQKqyWdNV3ldZbLtJvPBEEEh6+e8DIw8KOpn09sfTvWXkpdmg99e6QLazgFF23yn0LaqC9miZ04JfOkXdK9KVctWbdDdK1QzksISLD/NV5dV9lSoskWyrYq1am+/f4X1mX2m3R8+VH+rylbXr/Ksrppq26K1LBu0VnW+nfy8Pr+6mTBQ3…
7E92303E50774D3539A1A228CE860010	1	mrv	JChemExcelCTAAAB+LCAAAAAAABADtV81y2zYQ9qS3nnvrBcNcK5IAJVLyyMo4dpp4xkozUZp0eulAJCRhQhIKSFlWj51Ozz30Adqe+xaZnPoWeZIuSFo2KZFwanemB65+IAL7fQAWu4vV8NFlFKILJhMu4iMDm7aBWOyLgMfzI2PN40Cskw4mPWI8Gg190AX9ODkyFmm6PLSs9Xpt+gsW0UsRm76IjHz88DLhJZ21Ywo5t4htY+u78fkkw3R4nKQ09hmgEn6YZJ3nwqdptpiaKayIygseW7m6FcmLnO0HYqu3bV4mgXG9pRMYOwYomvGQoZmQEU3RBbFNeNtfoTmLmaQpC9B0A93Y7IMJRp8Px88YDUbDcTbX02/PRsNoKcUSxTRiR0ZCL5h6Z…
D2FA718B43FA479A6E5D05FAC1A42477	1	mrv	JChemExcelcQwAAB+LCAAAAAAABACVV1tP2zAUft+vsMwrdXzJrVVbxECbJgGb6B72NpnUhUhNwpJA4d/vOHYLcUO8kbYntr/Px5fvHJv52UuxRc+qbvKqXGBGKEaqzKp1Xt4v8C4v19WumTAecXy2nGeABXzZLPBD2z7OgmC325HsQRXypSpJVhXYtM9emryH2QlS1fcBp5QFv66vVh1nkpdNK8tMAavJZ01XeVVlsu0G84GLoJD1c14GBh4U9bPp7Ten+kPJS7PGb1O6gLZzoKJNvlVoU9WFbNEzpwQ+9BTdq1LVslVrdPcK1YyksATLT/Pryyp7KlTZItlWxUq1t18/w/rMTmj3d8pnJ5uNfsN7wJeqbDXiOs/qqqk2LVrJskErVeebyY+r8…
10BC95A885F305C6FB4155CB1A0DA0BD	1	mrv	JChemExcelEQ4AAB+LCAAAAAAABACVV9tu4zYQfe9XsNpXWyKpqw3Li2zStAvkhjgPBRaLgpHlRIAlppIS2w3y7z3UJbFkxcRatkfknMMhxZnhaPZ1m67JS5wXicxCg5nUIHEWyWWSPYTGJsmWclOMGXe58XU+i4AFPitC47Esn6aWtdlszOgxTsVWZmYkU6PWT7dF0sFsbFPmDxanlFl/X14sKs44yYpSZFEMVpFMi6rzQkairCbziQkrFflLklk13Erzl3q0fzhVX2pui6XxsaRT6E5AJatkHZOVzFNRkhdOTXzpiDzEWZyLMl6S+x26mRngEcx/m12eyeg5jbOSiFKmi7i8/fMbns/0C60+Iz79slqpO6MFnMusVIjLJMplIVclWYisIIs4T…
05C4613DCBDB2E93EE4CC567AA303469	1	mrv	JChemExcelfwwAAB+LCAAAAAAABACVV1tP2zAUft+vsMwrdXzJrVVbxJg2TQI20T3sbTKpC5GaZEsChX+/49gtjRtiQdqe2P4+H1++c2zmFy/FFj2rusmrcoEZoRipMqvWefmwwLu8XFe7ZsJ4xPHFcp4BFvBls8CPbft3FgS73Y5kj6qQL1VJsqrApn320uQ9zE6Qqn4IOKUs+H1zveo4k7xsWllmClhNPmu6yusqk203mHdcBIWsn/MyMPCgqJ9Nb3841R9KXpo1fpvSFbRdAhVt8q1Cm6ouZIueOSXwoefoQZWqlq1ao/tXqGYkhSVYfprffKmyp0KVLZJtVaxUe/ftM6zP7Ix2f+d8drbZ6De8B3ytylYjbvKsrppq06KVLBu0UnW+mfy8v…
EBC32FE636807A2A3522EC5ACAFDFE8E	1	mrv	JChemExcelkjQAAB+LCAAAAAAABADtV/tzE9cVlkkaGKcQt2Q66bRptiLNo7El7cp62NgGS4THBCiJE0jSH8haWlsbpF11JduYSYtJM5kkLXUwKYUEUgyYJAQIj8RACmTm3hG/8F/4L+m595xdWbIlmUJnOlNdY+93ds/3nXPPfdKzbm8uq4waTsG0rV6/Ggj5FcNK2WnTGu71j5lW2h4rdKhaRPOv6+tJgS/4W4Vef6ZYzHcHg2NjY4FUxsjpe20rkLJzfvzevbdgVviMhQO2MxzUQiE1+Pq2rQOS02FahaJupQxgFczugny51U7pRZlMjRDBnO6MmlYQ3YM5ZxTVdmsh8S8U2FtI+8tdSsK3fqAqQ2bWUIZsJ6cXlVEtFIB/oXZl2LAMRy8aa…
AAA562E18B29EC22B0E2B943510E75F9	1	mrv	JChemExcelHw4AAB+LCAAAAAAABACVV21v4jgQ/n6/wpf9Co7tvIIIK7bd3q1EX1T64aTVauUGQyORuJeEt6v6328ch5aEFKsFOvHM83j8Mh5PRl936QptRF4kMossiomFRBbLeZItI2ubZHO5LfqUecz6Oh7FgAV8VkTWU1k+D217u93i+EmkfCczHMvU0vbhrkgamK2DZb60GSHU/ud6Oqs4/SQrSp7FAlhFMiwq5VTGvKwG84ELO+X5JslsDbfTfKN7+82I+hK8K+bW+5QuwDYBKlokK4EWMk95iTaMYPiSHlqKTOS8FHP0uAc1xSEswfiP0fWljNepyErES5nORHn/1zdYn+EXUv312PDLYqGerAPgSmalQlwncS4LuSjRjGcFmok8WfTvp…
06BB32EF140581FD6783B0A5A0560EFC	1	mrv	JChemExcelqAwAAB+LCAAAAAAABACFV9tS2zAQfe9XaMQrkXXxLZkkDKXTTmeAdggPfesIRwFPY7u1DYG/78pSQqwYK05YSzpHq8vRaplfvBZb9KLqJq/KBWaEYqTKrFrn5eMC7/JyXe2aCeMRxxfLeQZYwJfNAj+17d9ZEOx2O5I9qUK+ViXJqgKb9tlrk/cwO0Gq+jHglLLg1831quNM8rJpZZkpYDX5rOkqr6tMtt1gPnARFLJ+ycvAwIOifjG9/eZUfyl5bdb4fUpX0HYJVLTJtwptqrqQLXrhlMCXnqNHVapatmqNHt6gmpEUlmD5aX7zpcqeC1W2SLZVsVLt3bfPsD6zM9p9zvnsbLPRb3gP+FqVrUbc5FldNdWmRStZNmil6nwz+Xl9+…
4D2639EAF36A527A89ED3A6DACFFD551	1	mrv	JChemExcelHw4AAB+LCAAAAAAABACVV1tv4jgUft9f4c28lsR2yAUEjDrtdjVSbyo8rDQardxg2mhJ3E3SQmc0/30/J6YlIcVaApzY5/t8fDk+Pp583mZr8iKLMlX51GEudYjME7VM84eps0nzpdqUA8YD7nyeTRJggc/LqfNYVU9jz9tsNm7yKDOxVbmbqMxp9ONtmbYwG99VxYPHKWXeX1eX85ozSPOyEnkiwSrTcVlXXqpEVHVnPjDhZaJ4SXOvgXtZ8dK09jen+kvdbbl03od0Bt0pqGSVriVZqSITFXnh1MWXnpAHmctCVHJJ7l9RzdwYUzD7bXJ1rpLnTOYVEZXK5rK6+/ML5mf8idafEz7+tFrpN2cHuFB5pRFXaVKoUq0qMhd5SeayS…
8E7DCAA4FBC44CA1EF30207001DC2846	1	mrv	JChemExcelDQ4AAB+LCAAAAAAABACVV1tv4jgUft9f4c28gmM7VxBhxLTb1UhQqsLDSqPRyg2GRiJxN0m5bNX/vse5UBJSvEOAY/t8n48vx8cno6+HeIt2Is0imQQGxcRAIgnlKko2gbGPkpXcZ33KHGZ8HY9CwAI+yQLjOc9fhqa53+9x+CxifpAJDmVslPrhIYsamL2FZboxGSHU/Gs2XRScfpRkOU9CAawsGmZF41SGPC8G84kJM+bpLkrMEm7G6a7s7W9G1JfgQ7YyPqZ0A7oJUNE62gq0lmnMc7RjBMOX9NBGJCLluVihpyM0U+zDEox/G81uZfgaiyRHPJfxQuSPf36D9Rl+IcWnx4Zf1mtVMmrAnUxyhZhFYSozuc7RgicZWog0Wvcfp…
CD4678038AFE66EE061A308E7D75579B	1	mrv	JChemExcelhgwAAB+LCAAAAAAABACFV1tv0zAUfudXWOZ1dXzJrVVbNEAgpA0Q5YE35KXuiNQkkGTr9u85jt2udrN4aXti+/t8fPl8fLZ891Tt0aNqu7KpV5gRipGqi2Zb1vcrfCjrbXPoZownHL9bLwvAAr7uVvhP3/9dRNHhcCDFH1XJp6YmRVNh07546koHcxCkae8jTimLft3ebAbOrKy7XtaFAlZXLrqh8qYpZD8M5hUXUSXbx7KODDyq2kfT229O9YeSp26LX6b0AdqugYp25V6hXdNWskePnBL40Ct0r2rVyl5t0d0zVDOSwxKs3yxvPzbFQ6XqHsm+qTaq//H5PazP4i0d/q744u1uN7yJYx0+Qj81da+xt2XRNl2z69FG1h3aqLbcz…
7AE857125183D2E2A141FAB7C7F531F9	1	mrv	JChemExcelfwwAAB+LCAAAAAAABACVl11v2yAUhu/3KxC7bTAf/kqUZOpabarUdFOzi91N1CGdpdjubLdp//0OhqQx8YxWJzkG3scHzOFA559eix16UXWTV+UCM0IxUmVWbfLycYH3ebmp9s2E8YjjT8t5BlrQl80C/27bp1kQ7Pd7kv1WhXytSpJVBTbts9cm72n2glT1Y8ApZcHP1e26YyZ52bSyzBRQTT5rusrbKpNt15l/uAgKWb/kZWDkQVG/mKf94lR/KHltNvh9SFfQdgko2uY7hbZVXcgWvXBK4EMv0KMqVS1btUEPb1DNSAqvYPlhvrqusudClS2SbVWsVXv/9TO8n9lH2v1d8NnH7Vbf4YPgS1W2WrHKs7pqqm2L1rJs0FrV+Xby/…
2364CD9AE0ADCE0F73C831C3F860BA28	1	mrv	JChemExcelDQ4AAB+LCAAAAAAABACVV9tu4zYQfe9XsNpXWyKpqw3Li2zSFAvkhjgPBRaLgpHlRIAlppIS2w3y7z3UJbFkrdlEdkacOYfDy3A4nn3dpmvyEudFIrPQYCY1SJxFcplkD6GxSbKl3BRjxl1ufJ3PImCBz4rQeCzLp6llbTYbM3qMU7GVmRnJ1Kjt022RdDAb25T5g8UpZdZflxeLijNOsqIUWRSDVSTTolJeyEiU1WB+4cJKRf6SZFYNt9L8pe7tb07Vh5rbYml8TOkUthNQySpZx2Ql81SU5IVTEx86Ig9xFueijJfkfgc1MwMswfy32eWZjJ7TOCuJKGW6iMvbP79hfaZfaPU34tMvq5V6M1rAucxKhbhMolwWclWShcgKsojzZ…
B81F381388F3446D645BCBCF59F504A9	1	mrv	JChemExceldgwAAB+LCAAAAAAABACdl01vozAQhu/7KyzOG2OPzVeVpKray0qtKm33sLeVS2iKFKACmo9/v2NMEnBovFqRysP4fWywh/F0frsvNmSb1U1elQuPU+aRrEyrVV6uF94uL1fVrplxCMC7Xc5T1KK+bBbee9t+3Pj+brej6XtWqH1V0rQqPNN/s2/ykWYnaFWvfWCM+7+fHl86ZpaXTavKNEOqyW+azvlYpartHuaLKfxC1du89I3cL+qtGe0PMP1jdN+svPMr3WPfHaLkLd9k5K2qC9WSLTCKP/adrLMyq1WbrcjrAd2cxrgEy2/zp4cq/Syysl3On/QQeao2L239maKjqDZZ+omjofHjYeEV3FvOVVsVd3WtDkRb2q04UUCUIEoSF…
15E3EA0D3DF997F641C3CB0CCF121221	1	mrv	JChemExcelHA0AAB+LCAAAAAAABAClV01v2zgQvfdXEOp1RZHUt2G7yLZoUSBpi7qH3haMTCcCLKmVlDj5930UbceiVXPRRjY4Gr7Hkcmnmcn8zVO1JY+q7cqmXnicMo+oumjWZX238HZlvW52nc9FLLw3y3kBLPB1t/Du+/7HLAh2ux0t7lUln5qaFk3lmfnZU1eOMLuQNu1dIBjjwfeb69XA8cu662VdKLC6ctYNzuumkP3wML8JEVSyfSzrwMCDqn00q/0nmP4w+tStvZef9BZzV6CSTblVZNO0lezJo2AUH/YPuVO1amWv1uT2GW5OM2zB8tX85l1TPFSq7onsm2ql+q8f/sX+zF6z4c87uN83da/9N2XRNl2z6clK1h1Zqbbc+F+urz5+8…
94AE6743E4A4DC4C6A951AEFF0B27467	1	mrv	JChemExcelUDYAAB+LCAAAAAAABAC9WPl3E0cSls2RA7wBTEh2czAIc2Mdo8OSMcaMOBPbYTEBNnmbvJE0lidIGmck2xjYRMkmQBLySEyyy70cTgIJh7lPw3vdz/zCf+G/ZKsPyaOxx0MGsGx5vuqpqu7pr6q6xg2rdmbSQrei51Qtu9Lt9/jcgpJNaEk1m1rp7lGzSa0nV+sXQ6J7VWNDAnRBP5tb6e7I5zvrvd6enh5PokPJyDu1rCehZdzsfv3OnFqm0xPwaHrKK/p8fu/2luY2alOrZnN5OZtQwCqn1ufoYLOWkPN0MRZTeDOy3q1mvUzdm9G7mbePRR/59Xl25pLukUeKwb3VYCq0q2lFaNf0jJwXukWfB359y4WUklV0Oa8khXgvDPs9E…
F38826E3E881D91D678ADC54D9E19567	1	mrv	JChemExcelFA8AAB+LCAAAAAAABACdV21vozgQ/n6/wsd+DcY2ECBKsuq2t3crtU3V9MNJq9XJJU6KFHAPaJNc1f9+Yxza4NB4taGVzczzzPhlGI/Hn7f5Gj2LsspkMXEoJg4SRSoXWbGaOJusWMhN5VIWMufzdJwCFvBFNXEe6vpx5HmbzQanDyLnW1ngVOaO1o+2VdbBbHwsy5XHCKHe31eX84bjZkVV8yIVwKqyUdUIL2XK62YwH7jwcl4+Z4Wn4V5ePmtr/zCi/gjeVgvnfUrnoDsDKlpma4GWssx5jZ4ZwfBHBmglClHyWizQ/Q7EFMewBNPfxlcXMn3KRVEjXst8LurbP7/A+ow+keY3YKNPy6XqOS3gqyxqhbjK0lJWclmjOS8qNBdlt…
515C76E836C412CBF123FA1B0739F029	1	mrv	JChemExcel9A4AAB+LCAAAAAAABACdV9tu2zgQfd+v4KqvMUVSd8N2kSabRYEkDuI8FCiKBSPTjgBLzEqKL1v033coWolFK2bb0AHJ4TkzvIyGw9HHbb5Ca1FWmSzGDsXEQaJI5TwrlmNnkxVzuakGlAXM+TgZpYAFfFGNnae6fh667mazwemTyPlWFjiVuaPHh9sq62A2Hpbl0mWEUPfLzfWs4Qyyoqp5kQpgVdmwaoTXMuV1M5l3TLg5L9dZ4Wq4m5drre0fRtSP4G01d96WdAFj50BFi2wl0EKWOa/RmhEMP3KGlqIQJa/FHD3uQExxDFsw+WN0cynTl1wUNeK1zGeivv/7E+zP8ANp/s7Y8MNioVpOC7iSRa0QN1laykouajTjRYVmoswWg…
D907C8C6DFEACB2311EC3F081CC42D52	1	mrv	JChemExcelXg0AAB+LCAAAAAAABACdV99vmzAQft9fYbmvxdjH7yjJ1G3aNKndpmUPe5tc4rRIATagTfvf74yTFBwWV6tT+Th/nw32x90xf/tUbsmjatqirhZUME6JqvJ6XVR3C7orqnW9az0BEdC3y3mOWMRX7YLed93vme/vdjuW36tSPtUVy+uSmvHZU1uMMLuA1c2dD5wL/+fN9arneEXVdrLKFbLaYtb2zus6l11/M/9Ywi9l81hUvoH7ZfNoZvsFXP84e2rX9OWR3uPYFVLJptgqsqmbUnbkETjDH78kd6pSjezUmtw+o1uwFLdg+WZ+86HOH0pVdUR2dblS3fdP73B/Zhe8/7uE2cVmoy16AHysq04jboq8qdt605GVrFqyUk2x8b5dX…
E0FE89FB58F9884A1CB9E414AAE97253	1	mrv	JChemExcelsQ0AAB+LCAAAAAAABACdV01v2zgQve+vINhrRJGjb8N2kW2xiwJJu6h72FvByHQirCV1JSVO/n2HouxItGJ217TB0fA9jkU+DUfL98/lnjyppi3qakUF45SoKq+3RXW/ooei2taH1hMQAX2/XuaIRXzVruhD1/1Y+P7hcGD5gyrlc12xvC6pGV88t8UEcwhY3dz7wLnw/7692fQcr6jaTla5QlZbLNreeVPnsuv/zBsh/FI2T0XlG7hfNk9mtu/A9Zez53ZLX2/pA45dI5Xsir0iu7opZUeegDP88ityryrVyE5tyd0LugVLcQnWvy1vP9b5Y6mqjsiuLjeq+/rn77g+i3e8/1zB4t1upy16BPxRV51G3BZ5U7f1riMbWbVko5pi5…
2EA817391B1B056687D04C3672E1D62F	1	mrv	JChemExcel4jAAAB+LCAAAAAAABADtV+uP3FYV9+4EGppQbZtSEITKdZEKJePxa16r3c3uzu4mW+0mUSY0EXyAO547MyZ+DLZnN1sQhIcQX5AgfChtVFSCyofQ0ApoQa1Cpbmif0j+Es699nhsz8ObZkGqNPZ47vE55/e795577sNLZ29YJr+HXc9w7GVBFiWBx7buNA27vSzsG3bT2ffyslJUhLMrSzr4gr/tLQsd3+8uFgr7+/ui3sEWuuHYou5YQmBfvOEZCZ99VXTcdkGRJLlwbXenzjB5w/Z8ZOsYUJ6x6DHljqMjnzVmQhUFC7l7hl0I3AuWuxewfVeR6E8Sb3hNYdilGtjWAMq3DBPzLce1kM/vKZIIP+kM38Y2dpGPm3zjANSyWIEQr…
E526C1997395847FBC1670EF76466F0A	1	mrv	JChemExcelWQ8AAB+LCAAAAAAABACdV21v4jgQ/n6/wpf9WhzbeUfAqtteb1eipSp8OGm1OrnB0Ogg7iVpgav6328ch5aYFN8taeXJzPN4/DIZjweft+sVehZFmcl86FBMHCTyVM6zfDl0Nlk+l5uyR1nAnM+jQQpYwOfl0Hmoqse+6242G5w+iDXfyhyncu1oe39bZi3MxsOyWLqMEOr+cT2e1pxelpcVz1MBrDLrl7VyLFNe1YP5wIW75sVzlrsa7q6LZ93bn4yoP4K35dx5n9IF2M6BihbZSqCFLNa8Qs+MYPgjZ2gpclHwSszR/Q7UFMewBKNfBteXMn1ai7xCvJLrqajufv8C69P/ROrfGet/WiyU5OwBVzKvFOI6SwtZykWFpjwv0VQU2…
A132CC8026588613077D007BF8E20409	1	mrv	JChemExcelXg0AAB+LCAAAAAAABACdV99vmzAQft9fYXmvxdjH7yjJ1G3aNKntpmUPe5tc4rRIATagTfvf74yTFBwWbyupfJy/zwfm4+6Yv3kqt+RRNW1RVwsqGKdEVXm9Lqq7Bd0V1bretZ6ACOib5TxHLOKrdkHvu+7nzPd3ux3L71Upn+qK5XVJzfzsqS1GmF3A6ubOB86F//36atVzvKJqO1nlClltMWt751Wdy66/mD+E8EvZPBaVb+B+2Tya1X4A1z/Onto1fbmldzh3iVSyKbaKbOqmlB15BM7wxy/InapUIzu1JrfP6BYsxS1Yvppfv6/zh1JVHZFdXa5U9/XjW9yf2Wve/13A7PVmoy16AHyoq04jrou8qdt605GVrFqyUk2x8b5cX…
7823EA599512F22646D3E5A02012C0E1	1	mrv	JChemExcelqzUAAB+LCAAAAAAABADtWPl3FNUSngAGSNTnwqYPcRw572BIZunZkjDZekDJMywSFUQ9j85MJ2mYmY49k4QIaljElaOGHeQZUNkE2RIBQ8I5t87wC/9F/pJX996enp7JLEkI/PAODU1/93Z9VdW36tatIdCwMxqx9shaXFFjdTaX3WmzyrGQGlZiHXW2XiUWVnvjVS7BK9ga6gMhlEX5WLzO1plIdNU6HL29vfZQpxyVdqoxe0iN2vj72p1xJUOm121XtQ6H4HS6HFvWtbQyTpUSiyekWEhGVlypjbPJFjUkJZgzeUw4opLWo8QcXNwR1Xq4tv8ITvrXad8ZD9vSnxTEd01ItbYrEdnarmpRKWHtEZx2/OustHbIMVmTEnLY2taH0…
E36E3B2EA7C7A26C3FF6239EBB733287	1	mrv	JChemExcelbwwAAB+LCAAAAAAABACll11vmzAUhu/3KyzvdgFs85UopOpabarUdFOzi91NLnFapIA7oPn49zvGJQWHYlVLgjDH72Njn+NjZ35xyLdoJ8oqk0WCieNhJIpUrrPiMcH7rFjLfTUhNKD4YjFPQQv6okrwU10/z1x3v9876ZPI+UEWTipzrOtnhyrrafbMkeWjSz2PuL+Xt6uGmWRFVfMiFUBV2axqjLcy5XXzMu904ea83GWFq+VuXu50a3+op36ec6jW+G1IV1B3CSjaZFuBNrLMeY121HPg531Bj6IQJa/FGj0cwUycGKZg8Wm+vJbpSy6KGvFa5itR33//CvMz++w1H9yav8miVvZllpaykpsarXhRoZUos83k5+3lzd2EgPpBF…
584D2025023668FFA3D35344D1AD4AE3	1	cxsmiles	JChemExcel8wEAAB+LCAAAAAAABABVUNsRwyAMW6WfcAcuhsTA5fLlAVigo3T48jINHzkkS8IizOpmzcwfVqxvfjOyKnp8XNiXdug180UXxtLN5fVVFiEEYxHhPM0lzIFDczljM/ijjj1QXORYBnt2+5wPEiEOD0EOFVGPTpJEzxD+lkFqPLcGrgeGDf0yzfnc1QQpgaHnRTm6b4mTyvuoYg/BCw6QqOHY72ju8KCSSuMSCU5VVqStGW3w+VwJpOWgrSttVcfvlJ1JoP7+AJVzpiLzAQAA
F4861205DF5A8741BB827EBE802AF931	1	mrv	JChemExcelJjYAAB+LCAAAAAAABAC9WPl3E0cSFtgxbEIAB/zIco4FOFzWMTptbGPNkE1MbEIwuc+xNLYnSBojyRgnsE+QBMh7MWTZJBACiS8CubjDlQDvdT3vL/wX/ku2unskj2SNRASxjNHXPVXVNf1VVZe7acu+WFTYqyaSmh5vtrsdLrugxsN6RIv3NNsHtHhEH0jWu0WfaN/S0hRGWZSPJ5vtvalUX6PTOTAw4Aj3qjFlnx53hPWYnT9v3JfUcmQGPA490eMUXS63842O9k6mU6/FkyklHlZRK6k1Jtlkux5WUswZiyWcMSWxV4s7ubgzltjLrb0vuug/l2NfMmKfeiUZn4VQVejWoqrQrSdiSkrYK7oc+M+1SehR42pCSakRoWsQp92OI…
98028D5811BA00140CD9EB8EB9F0A608	1	mrv	JChemExcelvwwAAB+LCAAAAAAABACVV11vmzAUfd+vsNzXBrDNV6KQqmu1aVLTTc0e9ja5xGmRAu6A5uPf7xqXFByKVQjyxfccG9vH1zfzq0O+RTtRVpksEkwcDyNRpHKdFU8J3mfFWu6rCaEBxVeLeQpYwBdVgp/r+mXmuvv93kmfRc4PsnBSmWPtnx2qrIfZM0eWTy71POL+Wd6tGs4kK6qaF6kAVpXNqqbyTqa8bj7mgy7cnJe7rHA13M3LnW7tL/XUz3MO1Rq/D+kGfNdARZtsK9BGljmv0Y56Dvy8S/QkClHyWqzR4xGqiRPDFCy+zJe3Mn3NRVEjXst8JeqH719hfmYXXnNd0tnFZqMs3AK+yaJWiGWWlrKSmxqteFGhlSizzeTX3fWP+…
D1D0879FAFABA6CFA6EFB4AAA3663D19	1	mrv	JChemExcelgjMAAB+LCAAAAAAABAC9V/93E1UWnwoqS3UVBdTiLkPgWGhpkpl8bUhLO1O+SYtIXUDdc9ZpMm1Hkpk4SVqqLgYPKiiuLLouuosLrrCKssg3V760nDPvlF/8L/qX7H1vkvTNSyYDLfLaNJ8398u78z733vea3Lg/m+HHVDOvGXqXT/AHfbyqp4y0po90+cY1PW2M5zsEMSL6NnYnU6AL+nq+yzdaKOQSgcD4+Lg/Napmlf2G7k8ZWZ8tT+zPaw6d8ZDfMEcCYjAoBPYO9A8Smw5NzxcUPaWCVV5L5MnDfiOlFEgwLksEsoo5pukBWz2QNcdsb38Sg/g36N+fT/tmX0kGWS+Y8sNaRuWHDTOrFPgxMeiH3+B6fkTVVVMpqGl+aAIeC…
694C092F8098C06C896BAF6BA5FF012E	1	mrv	JChemExcel4gwAAB+LCAAAAAAABACVV11vmzAUfd+vsNzXBrDNV6KQqmu1aVLTTc0e9ja5xGmRAu6AJum/3zUuCTgUqxDExfccfx5f38yvDvkW7URZZbJIMHE8jESRynVWPCV4nxVrua8mhAYUXy3mKWABX1QJfq7rl5nr7vd7J30WOT/IwklljrV/dqiyHmbPHFk+udTziPtnebdqOJOsqGpepAJYVTarmsI7mfK66cwHTbg5L3dZ4Wq4m5c7Xdtf6qmf5xyqNT4N6QZ810BFm2wr0EaWOa/RjnoO/LxL9CQKUfJarNHjGxQTJ4YpWHyZL29l+pqLoka8lvlK1A/fv8L8zC685rqks4vNprFYW4Zb6DdZ1Aq7zNJSVnJToxUvKrQSZbaZ/Lq7/…
4CF57E9056FC78BA91BA647B28F3D9F1	1	mrv	JChemExcelvwwAAB+LCAAAAAAABACVV21P2zAQ/r5fYZmv5MV23lo1RQy0CYmyie7Dvk0mdSFSE7MktOXf7xzTkrghHkmjXO6ex293Pl9nF/tig7aiqnNZppi4PkaizOQqLx9TvMvLldzVDqEhxRfzWQZYwJd1ip+a5nnqebvdzs2eRMH3snQzWWBtn+7rvIfZMVdWjx71feL9XtwuW46Tl3XDy0wAq86ndau8lRlv2sF80IVX8Gqbl56Ge0W11a39ob76+e6+XuH3KV2B7RKoaJ1vBFrLquAN2lLfhZ9/jh5FKSreiBV6eAU1cRNYgvmX2eJaZi+FKBvEG1ksRXP//Susz/TMb69zOj1br5WED4BvsmwUYpFnlazlukFLXtZoKap87fy8vby5c…
65E4271A55E654B836FE234AF27114A7	1	mrv	JChemExcelRzQAAB+LCAAAAAAABADNWPt/E1UWbwUBW1jFBYSCMgQU6CPJTJ4taWlnWnkVhFYRdD+7TJNpO5BkwiRtKSoW5am48lpFFJeyivJaeRXk0fL53Pspv/hf9C/Zc+8k6dxJJoEW+WxKknPv/Z5zz9zvOeeeEFq9JxblehU9qWrxegfvdDs4JR7WImq8q97Rp8YjWl+yhhd8gmN1QygMWMDHk/WO7lQqUedy9fX1OcPdSkzeo8WdYS3mMNbr9iRVBtPncWp6l0twu3nXto2t7VSnRo0nU3I8rIBWUq1L0slWLSynqDM2W7hist6rxl0G3BXTew1r/xDc5J/buScZcYw/kgRrTaDKdapRhevU9Jic4noFtxP+uau5LiWu6HJKiXAd/TDNO…
C14A1C953ED7B8E6470B63C139D516B2	1	mrv	JChemExcelaw4AAB+LCAAAAAAABACdV1tvozgUft9f4WVew8UGAolCRp12uztSb2r6sNJotHIJaZEC7gJtkq363/czLm1wKMxMLsKc833Hl3N8fDz7vM3W5CkpylTkkUEtxyBJHotlmt9FxibNl2JTmpT5zPg8n8XAAp+XkXFfVQ9T295sNlZ8n2R8K3IrFpmh9NNtmbYwG9cSxZ3NHIfaf5+fLWqOmeZlxfM4AatMp2UtPBMxr+rBfNCFnfHiKc1tBbez4klZ+4c58udY23JpvE/pGLojUMkqXSdkJYqMV+SJORZ+zojcJXlS8CpZktsdxNQKsQTz32bnJyJ+zJK8IrwS2SKprv/8gvWZfnLqz4hNP61WsmU0gFORVxJxnsaFKMWqIguel2SRF…
D5B378E16A17ACB4E585540993420559	1	mrv	JChemExcelvwwAAB+LCAAAAAAABACVV1tv2yAUft+vQPS1vgC+JYpTda02TWq6qdnD3ibqkNZSbDrbzeXf72Ca1CauUe1YHHO+Dwx8HE5mV/tig7aiqnNZppi4PkaizOQqL59SvMvLldzVDqEhxVfzWQZYwJd1ip+b5mXqebvdzs2eRcH3snQzWWDtn+7rvIfZMVdWTx71feL9WdwtW46Tl3XDy0wAq86ndVt5JzPetB/zQRdewattXnoa7hXVVrf2l/rq57v7eoXfh3QDvmugonW+EWgtq4I3aEt9F37+JXoSpah4I1bo8QDVxE1gCuZfZotbmb0WomwQb2SxFM3D968wP9MLv70u6fRivVYWPgK+ybJRiEWeVbKW6wYteVmjpajytfPr7vrHv…
F4FA068749709A7121671F36458D56A0	1	mrv	JChemExcelpg4AAB+LCAAAAAAABACdV9tu2zgQfd+v4Kqv1oXU1YblIk022wK5Ic5DgaJYMLKcCLDErKTE9gb59z2UosSiVROpL9Bo5hwOL8PhcPp5k6/IU1pWmShig1qOQdIiEYusuIuNdVYsxLoyKfOZ8Xk2TYAFvqhi476uHya2vV6vreQ+zflGFFYicqO1TzZV1sOsXUuUdzZzHGp/Pz+bNxwzK6qaF0kKVpVNqkZ5JhJeN535hQs75+VTVtgt3M7Lp7a1f5gjf461qRbG+5COYTsClSyzVUqWosx5TZ6YY+HnjMhdWqQlr9MFud1CTa0IUzD7Y3p+IpLHPC1qwmuRz9P6+u8vmJ/JJ6f5jNjk03IpJaMDnIqilojzLClFJZY1mfOiIvO0z…
5AFBC5E2458EAA55066B2239AFB7B033	1	cxsmiles	JChemExcelPAAAAB+LCAAAAAAABAAlyDEBADAIA0E7ZATmTi8g/t2UlvyUI+FAkOLNFHGskcklLNN7B/rDdgH5/rxjPAAAAA==
3FA9AFBE0299CD7B53757A26DE5675E2	1	cdx	JChemExcelcQQAAB+LCAAAAAAABABdU81PE0EUfzM7W7bdYitRImrMJJBQ/MBSNMbVxEBBiYIhQJQjC27L6rZLtlVavfSoBxNPnrh4MVw0Jvj9DaICJ/8AEy9eNSae1AO+N3yW2ezvvfm9eb95O/P2wuV0V7ItmRQaZ7AxKgQa7EBMjzu5rsCelG3HW5P4pFKCx+FKwzX2YGYaTu28xW7/mwcWNuBI+9HlTKZT5+gDfOUACV5rMGBGDYIlEE4gQDd5J8k7SxAN4TRGUIsAncSlCboIIoaBhYzAAqKJvkDpX+iHDQHtMxwMgxgONcoyCCkrQFd2HwiDQwk0NStBI5ajRxEgQYW1EOwnSBF3ACFxECFyiLhW4rgRx8ymqpdpnPZExAVaCgxYVmPl7…
84B6DAB9728D377D80E0C823C86BF0A3	1	cxsmiles	JChemExcelOwAAAB+LCAAAAAAABADzt3XW8Hc29HfWcPZ3NgJTmkARCDZCYhs6A1U6azoDgYYtkNZ0BgC+H0PzOwAAAA==
C8890FDDAB606872621CC36F47CC3726	1	mrv	JChemExcelCjAAAB+LCAAAAAAABADtWE9v40QUt/aEOHNA4jLyXoljj2M7qdIs3e6yW6lZVs2yi7igiT1JRmt7wthpGg7AkSNnxIEPwAXxDeiRb8En4Y2dpIkTe9qmSBzsNvVk3u/33vx58+b1dZ9cRSG6pCJhPD7WLcPUEY19HrB4fKzPWRzwedKwsIP1J72uD1jAx8mxPknT6VGzOZ/PDX9CI3LFY8PnkZ7Lj64StoWZ2wYX4yY2Tav5Vf98kHEaLE5SEvsUWAk7SrLOc+6TNBtMiYlmRMQli5s5vBmJy1zbN9iUv6ZxlQT6zZROQXYCVDRiIUUjLiKSoktsGvBrforGNKaCpDRAwwV0W0YblqD3Ybf/kpKg1+1ntl58edbrRlPBpygmET3WE…
E229E029E3C9C7850C379A19248EF570	1	mrv	JChemExcelYw4AAB+LCAAAAAAABACdV21v4jgQ/n6/wpf9Sl7svIIIq257vV2plKrw4aTV6uQG00YicS8JBa7qf79xTCgxaaweIbLjeR6P7RmPx+Ovu2yNXlhRpjyPDWw5BmJ5wpdp/hgb2zRf8m1pYuIT4+tknAAW8HkZG09V9Tyy7e12ayVPLKM7nlsJzwwpH+3KtIXZuhYvHm3iONj+a3ozrzlmmpcVzRMGrDIdlXXjDU9oVQ/mAxV2RouXNLcl3M6KF9nb38QRf8falUvjfUqXILsAKlqla4ZWvMhohV6IY8HfGaBHlrOCVmyJHvbQjK0IlmDy23h6xZNNxvIK0Ypnc1bd//kN1mf0xal/AzL6slqJmtEArnleCcQ0TQpe8lWF5jQv0ZwV6…
57AC8ADB96BBFF12849E98126B858F77	1	mrv	JChemExcelzw8AAB+LCAAAAAAABADNV9tu4zYQfe9XsNpXSyKpqw3Li2zSdBfIDXEeCiwWBSPTiQBLTCUlthvk3zsUI8eiFRHJU32BKM45HA5nOBxOv27yFXriZZWJIrGIgy3Ei1QssuIusdZZsRDryiY0oNbX2TQFLOCLKrHu6/ph4rrr9dpJ73nONqJwUpFbSj7ZVFkHs/YcUd65FGPi/nV+Nm84dlZUNStSDqwqm1RN55lIWd1M5h0Vbs7Kp6xwFdzNyyc12t8Uyx92NtXCejPpGGRHQEXLbMXRUpQ5q9ETxQ788Ajd8YKXrOYLdLuFbuLEsASz36bnJyJ9zHlRI1aLfM7r6z+/wfpMvuDmM6KTL8ulbFkt4FQUtUScZ2kpKrGs0ZwVFZrzM…
E6131235AE7B53A211F772350DBFE4F6	1	mrv	JChemExcelaQ4AAB+LCAAAAAAABACdV21vozgQ/n6/wuf9Gl5sIJAoZNVtr7crtU3V5MNJq9XJJU6LFHAPaJNc1f9+YxzS4FCsXgiymXkej1/G4/Hk6zZboxdelKnIY0xsFyOeJ2KZ5g8x3qT5UmxKi9CA4q/TSQJYwOdljB+r6mnsOJvNxk4eeca2IrcTkWGlH2/LtIXZeLYoHhzqusT56/pqXnOsNC8rliccWGU6LmvhlUhYVXfmAxNOxoqXNHcU3MmKF9Xa39SVf9felkv8PqRz0J0BFa3SNUcrUWSsQi/UteHvDtADz3nBKr5E9zsQEzuCKZj+Nrm+EMlzxvMKsUpkc17d/fkN5mf8xa1/Azr+slrJGm4AlyKvJOI6TQpRilWF5iwv0ZwX6…
02F8E71F0186D0B4D7FF6E577A0D1307	1	mrv	JChemExcel9wwAAB+LCAAAAAAABACVV1tv2jAUft+vsNxXcrGdG4hQda02TSrdVPawt8kNpo1Eki5Jgf77HceEJibEKiHywef7fP18fJhfH7It2omySos8xsR2MRJ5UqzT/DnG+zRfF/vKItSn+HoxTwAL+LyK8Utdv84cZ7/f28mLyPihyO2kyLDyzw5V2sPsmV2Uzw51XeL8Wd6vGo6V5lXN80QAq0pnVVN5XyS8bgZzoQsn4+UuzR0Fd7Jyp1r7S135de1DtcYfU7oF3w1Q0SbdCrQpyozXaEddG77uBD2LXJS8Fmv09A7VxI5gCRZf5su7InnLRF4jXhfZStSP37/C+syu3OYzobOrzaax2MnyWi9uSd+KvJasZZqURVVsarTieYVWokw31…
D6057AB5459C7D5017A8A0B457D78E0C	1	mrv	JChemExcelgjMAAB+LCAAAAAAABADlV/93E1UWTwWVbXWPuqBSXBkCx2JLvszka9MktDOtgrTIEhdR95x1mkzbsclMnCQtVReDBxUUVxZdF93FFVdYRVnkmytfWs6Zd8ov+1/kL9n73kvSySSTKSmUPWennc7nzbv3vjv3c+99r9Gt+zJpZkrScrKqxJys2+tkJCWppmRlPOaclpWUOp1zsVyAc26NR5MgC/JKLuacyOezEY9nenranZyQMuI+VXEn1YyTzkf25eQamWmfW9XGPZzXy3r2jgwniI5LVnJ5UUlKoJWTIznyclhNinnijMUSnoyoTcmKh4p7MtoUtfZ7zot/ve59uZRz4ZMEmBsAVWZMTkvMmKplxDwzxXnd8OvdwoxLiqSJeSnFj…
F7BAD62F5069FD78183F6F918EBE849C	1	mrv	JChemExcelaw4AAB+LCAAAAAAABACVV1tv4jgUft9f4c28koudK4gwYtrp7khQqsLDSqPRyA2mjUTibhJuW/W/73HcUGJSrBIiO+d8n48vx8fHw6/7bI22rChTnscGthwDsTzhyzR/jI1dmi/5rjQx8YnxdTRMAAv4vIyNp6p6Htj2brezkieW0T3PrYRnhtQP9mXawuxcixePNnEcbP8zncxrjpnmZUXzhAGrTAdlLZzwhFZ1Zz4wYWe02Ka5LeF2Vmxla7+JI/6OtS+XxvuQrkA3BipapWuGVrzIaIW2xLHg7/TQI8tZQSu2RA8HEGMrgikY/TGcXvNkk7G8QrTi2ZxV9399g/kZfHHqX48MvqxWomY0gBueVwIxTZOCl3xVoTnNSzRnRboy7…
B48E491B6E9210E4E4EF00D3E3221E00	1	mrv	JChemExcelsQwAAB+LCAAAAAAABACVl11vmzAUhu/3Kyz3tnzY5itRSNW12jSp6aZmF7ubXOK0SAE6oEn673eMSwKGYjUE4djvY2Of4+OTxdUx26G9KKu0yGNMbBcjkSfFJs2fYnxI801xqCxCfYqvlosEtKDPqxg/1/XL3HEOh4OdPIuMH4vcTooMq/b5sUp7mgOzi/LJoa5LnD+ru3XDWGle1TxPBFBVOq+ayrsi4XXzMh8M4WS83Ke5o+ROVu5Vb3+pK7+ufaw2+DylG2i7BhRt051A26LMeI321LXh616iJ5GLktdigx7foJrYESzB8stidVskr5nIa8TrIluL+uH7V1if+YXbfC7p/GK7lSXcCr4VeS0VqzQpi6rY1mjN8wqtRZlurV931…
6CCD0302AB6322D3B9EBD4EB46D884F3	1	mrv	JChemExcelmQwAAB+LCAAAAAAABACVl11vmzAUhu/3Kyz3tgFs85UopOpabZrUdFOzi91NLnFapIA7oPn49zvGJQWHYjUkxdjvY2Of4+PT+dUh36KdKKtMFgkmjoeRKFK5zoqnBO+zYi331YTQgOKrxTwFLeiLKsHPdf0yc939fu+kzyLnB1k4qcyxbp8dqqyn2TNHlk8u9Tzi/lnerRpmkhVVzYtUAFVls6qpvJMpr5uX+WAIN+flLitcLXfzcqd7+0s99fWcQ7XG71O6gbZrQNEm2wq0kWXOa7SjngNf7xI9iUKUvBZr9HiEauLEsASLL/PlrUxfc1HUiNcyX4n64ftXWJ/Zhdd8LunsYrNRJdwKvsmiVopllpaykpsarXhRoZUos83k1931j…
8C0BD93A7E36D0C5408349B1B3BEB9C1	1	mrv	JChemExcelnzMAAB+LCAAAAAAABADNV3t33MQVl/MiCaRNm7QkQIhY4hSIvStp3876EckB+5AX2CQGygnyrmyL7Epb7a4dBwqOCSktpLSmnAOH0GMgLyDvtxMSn6M55p98C3+S3pG08mg2u7Idk9NxtLoz9zFX9/7unUmq9WAuyw4qRkHVteYAH+QCrKKl9Yyq9TcHhlQtow8VGnkhKgRaW1JpkAV5rdAcGCgW802h0NDQUDA9oOTkg7oWTOu5gM1vOlhQPTJD4aBu9IcEjuNDPTt3dFk6japWKMpaWgGtgtpUsBZ36Gm5aDlTZYtQTjYGVS1ki4dyxqBtbb/A4X9c8GAhE5j5JAl420CV7VOzCtunGzm5yA4KXBD+cQ1sv6IphlxUMmzvMCzzw…
D8FA38201FFBA5CCCF335DE0761B6553	1	mrv	JChemExceliwwAAB+LCAAAAAAABAClV8tu2zAQvPcrCPVaS3zoadgu0gYtAuRRxD30VjAynQqwpFZS4uTvOxRtR6Jd89DYCcnlDCntDpeb2ceXckOeVdMWdTX3mE89oqq8XhXV49zbFtWq3rYTxiPufVzMcmCBr9q596vrfk+DYLvd+vkvVcqXuvLzuvTM/PSlLUaYrfDr5jHglLLgx831sudMiqrtZJUrsNpi2vbG6zqXXf8w/9giKGXzXFSBgQdl82xW+8mp/lL/pV15b6/0GXMXoJJ1sVFkXTel7Mgzpz6+9AN5VJVqZKdW5OEVZuancMHi3ezmss6fSlV1RHZ1uVTd/ddP8M/0Pe1/vL35S1112n5T5E3d1uuOLGXVkqVqivXk2/XF1e2EA…
8265599B623CF27181604D9BC7D7783A	1	mrv	JChemExcelmTUAAB+LCAAAAAAABAC9WPt/E1UWTy22lkdpK/rRhZYhrYCFJjNJmqS1LSUX0QqFfqgKPtCdJpNkII86SWnrirbruqIsli2KK6ILFeQhKFBe5fn5zP10f/G/6F+y5947SSdTJoMDNjzme++cc+6d8z3n3DPTtmEomeD2SUpGTqfanYKLd3JSKpyOyKlYu3NQTkXSg5kmwdPscW7oaAuDLMinMu3OeDbb3+p2Dw4OusJxKSkOpVOucDrpZPdbhzJygcyg15VWYm4PzwvuXd1be6lOk5zKZMVUWAKtjNyaoZNb02ExSzdjsoQ7KSr75JSbibuTyj5m7X0PT/7yrqFMxDn7SAjubQRVLionJC6aVpJiltvn4V3wl1/PxaSUpIhZKcL1D…
516B0FA9E13D3F0583F300C4C3855A43	1	mrv	JChemExcel4gwAAB+LCAAAAAAABACVV21vmzAQ/r5fYblfG8A2b4lCqq7VpklNNzX7sG+TS5wWKeAOaJL++51xScGhWAkhHL7nOb/c+XyZXx3yLdqJsspkkWDieBiJIpXrrHhK8D4r1nJfTQgNKL5azFPAAr6oEvxc1y8z193v9076LHJ+kIWTyhxr/exQZT3MnjmyfHKp5xH3z/Ju1XAmWVHVvEgFsKpsVjWNdzLldTOYT7pwc17ussLVcDcvd9raX+qpr+ccqjX+mNIN6K6BijbZVqCNLHNeox31HPh6l+hJFKLktVijxzdoJk4MS7D4Ml/eyvQ1F0WNeC3zlagfvn+F9ZldeM3nks4uNptGYq2EW+g3WdQKu8zSUlZyU6MVLyq0EmW2mfy6u…
629D069D7441551A1114790103F663F7	1	mrv	JChemExcel2wwAAB+LCAAAAAAABACVV8tu2zgU3c9XEMo2lvjQ07AdZKaYQYEkLepZzK5gZDoVYEkdSYmTv++haCsS7Zio5YTkveeQInl4eb24eS135EU1bVFXS4/51COqyutNUT0tvX1Rbep9O2M84t7NapEDC3zVLr0fXfdzHgT7/d7Pf6hSvtaVn9elZ/zz17aYYPbCr5ungFPKgv/u79Y9Z1ZUbSerXIHVFvO2N97Vuez6l/lgiKCUzUtRBQYelM2L6e07p/pL/dd2471P6S/4bkEl22KnyLZuStmRF059fOk1eVKVamSnNuTxDWbmp1iC1R+L+091/lyqqiOyq8u16r798yfWZ35F+881n19tt7rmHQF/11WnEfdF3tRtve3IWlYtWaum2…
F55D44570215CFC8B9A80A505758931B	1	mrv	JChemExcelDzAAAB+LCAAAAAAABADtWM2O2zYQVtNTey7QAr0QStFTVr+2bC+8DjabNFlgNwniNCl6KWiJtolIokPJ63VObQ8959iH6FOkx75FnqRDytba9Erc1Nub/EdyON/MiBwOx9O/f5nE6ILwjLL0yHQtx0QkDVlE08mRuaBpxBbZgeu1PfP+oB8CL/Cn2ZE5zfPZoW0vFgsrnJIEX7LUClliFvOHlxnd4ln4FuMT23Mc1/7p/GwoMQc0zXKchgRQGT3MJPGMhTiXxlSosBPML2hqF+x2wi8Kab94jvg41mUWmVePdAJzxwBFYxoTNGY8wTm68BwLPs49NCEp4TgnERotgexaXViCwZf98ycER4P+udT1+MfTQT+ZcTZDKU7IkZnhCyKGh…
5418F718919ECD8F5D602B7D4BE7FE0F	1	mrv	JChemExcel/gwAAB+LCAAAAAAABACVV8tu2zgU3c9XEMo2lvjQ07AdZKaYQYEkLepZzK5gZDoVYEkdSYmTv++haDkS7Zio5YTkveeQFHl4eb24eS135EU1bVFXS4/51COqyutNUT0tvX1Rbep9O2M84t7NapEDC3zVLr0fXfdzHgT7/d7Pf6hSvtaVn9elZ/zz17aYYPbCr5ungFPKgv/u79Y9Z1ZUbSerXIHVFvO2N97Vuez6yXwwRFDK5qWoAgMPyubF9PadU/2l/mu78d5f6S/4bkEl22KnyLZuStmRF059fOk1eVKVamSnNuTxDWbmp1iC1R+L+091/lyqqiOyq8u16r798yfWZ35F+881n19tt31NDDZvgP5dV53G3hd5U7f1tiNrWbVkr…
AA43D0965445B308EFB4D03632763E8D	1	mrv	JChemExcelzQwAAB+LCAAAAAAABACNV11v0zAUfedXWOF1TfyRz6otGiAQ0gaI8sAb8lJ3RGoSSLJ1+/ccx22WuKWm6Wb73nPs2D6+vl28eSp35FE1bVFXS4/51COqyutNUd0vvX1Rbep9O2M84t6b1SIHFviqXXq/uu73PAj2+72f/1KlfKorP69Lz/jnT20xweyFXzf3AaeUBT9ub9Y9Z1ZUbSerXIHVFvO2N97Uuez6l/nHEEEpm8eiCgw8KJtH09tPTvWX+k/txnuZ0jv4rkEl22KnyLZuStmRR059fOkVuVeVamSnNuTuGWbmp1iC1avF7fs6fyhV1RHZ1eVadd8+vsX6zF/T/nPF56+3W13zjoAPddVpxG2RN3VbbzuyllVL1qoptrOvN…
D25958C0BC6DE5767D5811F2C4286D25	1	mrv	JChemExcel2wwAAB+LCAAAAAAABACVV8tu2zgU3c9XEMo2lvjQ07AdZKaYQYEkLepZzK5gZDoVYEkdSYmTv++haCsS7Zio5YTkveeQInl4eb24eS135EU1bVFXS4/51COqyutNUT0tvX1Rbep9O2M84t7NapEDC3zVLr0fXfdzHgT7/d7Pf6hSvtaVn9elZ/zz17aYYPbCr5ungFPKgv/u79Y9Z1ZUbSerXIHVFvO2N97Vuez6l/lgiKCUzUtRBQYelM2L6e07p/pL/dd2471P6S/4bkEl22KnyLZuStmRF059fOk1eVKVamSnNuTxDWbmp1iC1R+L+091/lyqqiOyq8u16r798yfWZ35F+881n19tt7rmHQF/11WnEfdF3tRtve3IWlYtWaum2…
D088FD9F48E15CF01CC5892D3B59F6E5	1	mrv	JChemExcelezEAAB+LCAAAAAAABADtV21vG8cRTgIUKQykKVA0XxIgBxpN+sEi74WvqqRAkeNYgegIpiXZDuJgebckD7oX5u4oSi0aKB+Coi3sNE6K1moDx0lsx7KVN0WVE7cysAP9Ef2Szt5RFHkUeXKsAAFyQ1F7N/s8s7O7s7PDkRcWTUNYoI6r29ZoQkqKCYFaqq3pVnU00dQtzW66Q5KckRMvjI2oiEW85Y4map5XH06lms1mUq1RkyzaVlK1zUTQP7zo6l2YppK0nWpKFkUpdbY4VfI5Q7rlesRSKbJcfdj1lVO2SjzfmT5DpEziLOhWKoCnTGchsPaGLPI/Mbnoaom9KU1g3zhShYpuUKFiOybxhAVZTOKfeEyoUos6xKOaUF5CtZTM4…
F06A6B592CD66A1AD0D2F61D1E271A15	1	mrv	JChemExcelgQ4AAB+LCAAAAAAABACdV11P4zgUfd9f4c28tontpElaNR0xw7I7ElBEeVhpNFqFNIVIbcwmgbaL+O97HDclcUutGQLYvvccX39cX1+PP29WS/KSFmUm8shiNrVImidinuUPkbXO8rlYl33GB9z6PBknwAKfl5H1WFVPI8dZr9d28piu4o3I7USsLKUfbcqsg1m7tigeHE4pc/6+upzVnH6Wl1WcJylYZTYqa+GlSOKqHswHJpxVXLxkuaPgzqp4Ub39w6n8pfamnFvvU/oK3RmoZJEtU7IQxSquyAunNn5pjzykeVrEVTon91uImR1iCSa/ja/ORfK8SvOKxJVYzdLq9s8vWJ/RJ1r/9Pjo02Iha1YDuBB5JRFXWVKIUiwqMovzk…
AB97CE6B0DDE490EEA4E00DE33544D3A	1	mrv	JChemExcelzQwAAB+LCAAAAAAABACVV11v0zAUfedXWOZ1TWznu2qLBgiEtAGiPPCGvNQdkZoEkmzd/j3HcZslbqlF0832vefYsX18fbt481TuyKNq2qKulpR7jBJV5fWmqO6XdF9Um3rfzriIBH2zWuTAAl+1S/qr637PfX+/33v5L1XKp7ry8rqkxj9/aosJZh94dXPvC8a4/+P2Zt1zZkXVdrLKFVhtMW97402dy65/mX8M4ZeyeSwq38D9snk0vf0UTH+Z99Ru6MuU3sF3DSrZFjtFtnVTyo48Cubhy67IvapUIzu1IXfPMHMvxRKsXi1u39f5Q6mqjsiuLteq+/bxLdZn/pr1nysxf73d6ho9Aj7UVacRt0Xe1G297chaVi1Zq6bYzr7eX…
53153772428E2CCECBE2DBC750CEF147	1	mrv	JChemExcel6QwAAB+LCAAAAAAABACVV8tu2zgU3c9XEMo2lvjQ07BdpC1mUCBpB/UsuisYmU4FWFJHUuLk73so2opEOyZiOSF5eQ4pXh5eXi8+PJc78qSatqirpcd86hFV5fWmqB6W3r6oNvW+nTEece/DapEDC3zVLr1fXfd7HgT7/d7Pf6lSPteVn9elZ/rnz20xweyFXzcPAaeUBT/ubtc9Z1ZUbSerXIHVFvO2N97Wuez6l3ljiqCUzVNRBQYelM2TGe0np/pL/ed2470u6RP6bkAl22KnyLZuStmRJ059fOk1eVCVamSnNuT+BWbmp3DB6q/F3ec6fyxV1RHZ1eVadd//+Qj/zK9o/7nm86vtVte8I+Dvuuo04q7Im7qttx1Zy6ola9UU2…
7AFD08C423A5C168CBA9BD94161DC208	1	mrv	JChemExcel6TUAAB+LCAAAAAAABAC9WPt3E0eyFs8L7J6LOWEJIQkeiywBbEua0dNeP2eABdYPFkMIL8NYGttjJI1WkjEGsjF7Q/ZxL0vWsIHNAsFgDAZDeIdHgHO6jvIL/4X/klvdPSNLMpLAZi0/5uuequqa/qqqa1RTfzgSFg5p8YRuRGvtosNlF7Ro0Ajp0a5ae58eDRl9iUpR8kr2+rqaIMqifDRRa+9OJmPVTmdfX58j2K1F1MNG1BE0InZ+v/pwQs+S6XM7jHiXU3K5ROfnzU1tTKdSjyaSajSooVZCr06wySYjqCaZM3mWcEbU+CE96uTizkj8ELe2X3LRX5fjcCJkn3gkBe81oqrQqYc1odOIR9SkcEhyOfDXVSF0aVEtria1kNDRj…
E6A352077293CB0ADCA20F2DBEFEB091	1	mrv	JChemExcel4wsAAB+LCAAAAAAABAClVlFv2zYQft+vOGivNUUeJVE2bBdZiw0Fkm6o+7C3gZHpVIAldZISJ/++R9GyLdqVMCy2c+Lp+3TH08cjl+9fiz28mLrJq3IVCMYDMGVWbfPyaRUc8nJbHZqZwBiD9+tlRljCl80q+Na23xdheDgcWPbNFPq1KllWFYG7v3ht8gHmIFlVP4XIuQj/frjfdJxZXjatLjNDrCZfNJ3zvsp02yXzkxBhoeuXvAwdPCzqF/e0f5DbL2evzTY4T+kD3bsjKuzyvYFdVRe6hRfkjL78HTyZ0tS6NVt4fCO3YCmVYP3L8uFjlT0XpmxBt1WxMe2XP36j+ix+5d1f0Lt/r8rW+h/yrK6aatfCRpcNbEyd72Z/3d99+…
40D22ECAC96CBED419D8F1F6E6B74E0C	1	mrv	JChemExcelgTUAAB+LCAAAAAAABAC9Wft7U1XWDhf5Iij0KtoCPU2hOKVJc06SJuUrbXN2URgKg4Lg6IieJqftGXKpSUq56BhGxZERkNZn/OQyloLcpgiMgFzr8+z91F/4L/KXfGvtfZKmadNgwKa05937rL32Pvt919rrhNb2/eGQtE+PxY1oZINNdjhtkh4JRINGpHeDbdCIBKODcbuseBRbe1trAGzBPhLfYOtLJPrXNzUNDg46An16WNsfjTgC0bBN3F+/P25MsRl0OaKx3ibF6ZSb3t7atYOPsRuReEKLBHQYFTfWx3lnVzSgJfhi8kzRFNZi+4xIkzBvCsf2CW/vK07853Tsjwdtk49E4J4fhko9RkiXeqKxsJaQ9ilOB/xzNkq9ekSPa…
18A997ABE6604A88A538F69D6CF5F4A7	1	mrv	JChemExcelyQwAAB+LCAAAAAAABACVV1FzmzgQfr9foaGvsZBWgLDHdifXTm86k7Q3dR/uraNgOWHOQAskTv59VwhskB1ojONF0vdppdWnlbJ8/5ztyZMuq7TIVx6nzCM6T4ptmt+vvEOab4tDNeMQgvd+vUwQi/i8WnkPdf1z4fuHw4EmDzpTz0VOkyLzbPviuUoHmIOgRXnvA2Pc/+/2ZtNwZmle1SpPNLKqdFE1lTdFoupmMK+48DNVPqW5b+F+Vj7Z3n4AM19Gn6utd5rSB2y7RirZpXtNdkWZqZo8AaP4ZVfkXue6VLXekrsXrOY0xhCs/1refiySx0znNVF1kW10/e2fvzE+i3es+VzB4t1u17yJ7s3roJ+KvDbY2zQpi6rY1WSj8opsd…
524734F48A4245D2D6A15057F0D951FC	1	mrv	JChemExcelfTUAAB+LCAAAAAAABAC9Wf1bU0f2D9X6pdoqr30BlUtQ7CIJuTcJCS4CuaMtbtHVYrXbbm0vyQXumheaBNHabuO2tVu3ikKf7be+bBEtiqtVt2p9pc8z89Bf/C/yl+w5MzchBENsdAnC/czcM2fmzudzzpwbW9v3h4LSPj0aMyLhjVbZ7rBKetgfCRjhvo3WISMciAzFbLLiVqztba1+sAX7cGyjtT8eH9jQ1DQ0NGT39+shbX8kbPdHQlZxf8P+mDHLZshpj0T7mhSHQ256e2tXNx9jM8KxuBb26zAqZmyI8c6uiF+L88XkmKIppEX3GeEmYd4Uiu4T3t5XHPjPYd8fC1hnHonAPR8MlXqNoC71RqIhLS7tUxx2+OdolPr0sB7V4…
09EC491315D190B196D871826EAD0A70	1	mrv	JChemExcelpA0AAB+LCAAAAAAABACVV11v6jgQfd9f4c19hcR2PqmAq952u3ulfqn0YaWrq5UbQhuJxN0kFNiq/32PYwLEsGTbUMYen+MZT8b2MPy6yubkLSnKVOYji9nUIkkey2maP4+sZZpP5bLsM+5z6+t4GAMLfF6OrJeqej1znOVyaccvSSZWMrdjmVl6/GxVpi3M0rVl8exwSpnz5831pOb007ysRB4nYJXpWVkrr2UsqtqZ/zDhZKJ4S3NHw52seNOz/cWp+lB7VU6t3ZIuMHYOKpml84TMZJGJirxxauNDe+Q5yZNCVMmUPK2hZnaEEIx/Gd5cyniRJXlFRCWzSVI9/P4N8Tn7MptR/PV407IawJXMK4W4SeNClnJWkYnISzJJinTWv…
5D9391C130DC6727B420A2130F4FCFB1	1	mrv	JChemExcelBzAAAB+LCAAAAAAABADtWN1u2zYULjrsZte7GwZw6m0si5QsyUGcIU3aJkD+EGftsKIYaIm2iUqiRslxvCLAsIs9wW72DnuTvUWfZIeSf2VbStYM6IWOE1Mkv/PDw3PII+99fxsG6IbJhIuoo2Hd0BCLPOHzaNDRxjzyxThpYNIi2vf7ex5gAR8lHW2YpvFuszkej3VvyEJ6KyLdE6GWz+/eJnwFMzZ1IQdNYhi4+ePZaTfjafAoSWnkMeBK+G6SDZ4Kj6aZMVtUNEMqb3jUzOHNUN7k0n4mhvoz9NvE1xZLOoS5A2BFfR4w1BcypCm6IYYOf8YOGrCISZoyH/UmMIx1F1yw/9Xe2TGj/v7eWabr1Q8n+3thLEWMIhqyjpbQG6a6T…
3DB5C7EE6A84D39008650163DCA67ECE	1	mrv	JChemExcelJjEAAB+LCAAAAAAABADtV+1v28YZp2XH8WK7dZFlW9d4ZZQGWZZY4oskSo7t2JGT2J2deFEad13fTtRZIkKRGkn5ZUOBZNiHfQyGAcMwDGgLdB+GYRhWFAv2YQEkpH9I/pI+R54o8USRTu0Aw6BzTvfC3/N7nnvuubsnC9f26zq/iy1bM43FpJgSkjw2VLOiGdXF5J5mVMw9e06UslLy2tKCCljAG/ZisuY4jfl0em9vL6XWcB3tm0ZKNetJ7/v8vq0FMHtyyrSqaUkQxPS7mxslV2ZOM2wHGSoGKVubt93JDVNFjmvMABXpOrJ2NSPtwdN1a9dj+0gSyD8htW9Xkt0lFeHbCojyO5qO+R3TqiOH35WEFPwTrvBVbGALObjClw9gW…
BED0D6A0EF111707B4052150B4E341FA	1	mrv	JChemExcelYzYAAB+LCAAAAAAABAC9WftfFNcVX4y1qG2KoNVI1HF9BmGZmX1CANkZMNqCGiExjU3qsDvA1N0dsru8GqlrNKaxGhTzaeIrUXy/tRobRc3nc++H/uJ/sX9Jz713ZpldHFZZyyLM99w599w793zPY9a6jQPRCNenxhOaHqt3Ci7eyamxkB7WYl31zn4tFtb7E1WC6BWdGxvqQqAL+rFEvbM7meypra7u7+93hbrVqDKgx1whPepk92sHElqWTr/bpce7qkWeF6o/am1po3OqtFgiqcRCKsxKaLUJOtiih5Qk3YzNEtVRJd6nxaqZenU03ses/UXkyT/eNZAIOyceSYZ7QZjKdWoRlevU41ElyfWJvAv+8ZVclxpT40pSDXMdgzAsu…
1BBED52476E3BCCBB4212B3C02F43583	1	mrv	JChemExcelOT4AAB+LCAAAAAAABADtWP9v28YVZ5wsCDo3dZFtWIFuuKpD120WRR4pUTYsR/4SNwb8JYi8ZugXrCfxJBGhSI2kbCtBAG/7qcCAAQuGreswbOi2IsWAYUP7y74kgPSf5C/ZO36TREmkvHhJBpA09Xh3733eu3fv3T165epxS0eH1LI10yhlRF7IIGrUTFUzGqXMkWao5pGdFXEeZ66urtSAF/gNu5RpOk57OZc7Ojria03aIsemwdfMVsYbXz62tRGeI4k3rUYOC4KY+8HuTsWVyWqG7RCjRkHK1pZtt3PHrBHHNWaKilyLWIeakfPYcy3r0EP7IRbYn8Af22pmMKUNGFsDUVTXdIrqptUiDjrEAg9/wiJqUINaxKEqqnahW+SL4…
9EAE279CC9476BD1EE7C6ABA8A8599C2	1	mrv	JChemExcelqQ0AAB+LCAAAAAAABACVV11v6jgQfd9f4c19hcR2PqmAq952u3ultlSlDytdXa3cENpIJO4maYGt+t/3OCZADEu2DWXs8Tme8WRsD8Ovq2xB3pKiTGU+sphNLZLksZyl+dPIWqb5TC7LPuM+t76OhzGwwOflyHquqpczx1kul3b8nGRiJXM7lpmlx89WZdrCLF1bFk8Op5Q5f95cT2tOP83LSuRxAlaZnpW18lrGoqqd+Q8TTiaKtzR3NNzJijc921+cqg+1V+XM2i3pAmPnoJJ5ukjIXBaZqMgbpzY+tEeekjwpRJXMyOMaamZHCMH4l+HNpYxfsySviKhkNk2q+9+/IT5nX+Zzir8eb1pWA7iSeaUQN2lcyFLOKzIVeUmmSZHO+…
BB858E98BD67C6A86C78F011B6E789FB	1	mrv	JChemExcelBDAAAB+LCAAAAAAABADtWN1u47gVVnrZ673oRS9YzdUCsSxSsiUbcRYZZ2YSIJkEcXan6GJR0BJtC6MfV5KTuIMB9lX6Gn2cfZI9lGxHPI6lpJMCRWE6DkV+54+Hh4dHPvrhIQrJnUizIIkHOjVMnYjYS/wgng70+yD2k/usRVmH6T8cH3lAC/RxNtBneT7vt9v39/eGNxMRf0hiw0sivcT7D1mg0NxbRpJO28w0afuvlxejgqcVxFnOY08AVxb0s2LyIvF4XhizQ0U74uldELdL8naU3pXS/s5M+WcaD5mvPy5pCNgJsJJJEAoySdKI5+SOmQb8mYdkKmKR8lz4ZLyEaWq44ILjPx5dngnuHx9dFro+/Hh+fBTN02ROYh6JgZ7xO…
F9246DB50E675F33F5A007E9C7DDBAF3	1	mrv	JChemExcelqQ0AAB+LCAAAAAAABACVV11v6jgQfd9f4c19hcR2PqmAq952u3ultlSlDytdXa3cENpIJO4maYGt+t/3OCZADEu2DWXs8Tme8WRsD8Ovq2xB3pKiTGU+sphNLZLksZyl+dPIWqb5TC7LPuM+t76OhzGwwOflyHquqpczx1kul3b8nGRiJXM7lpmlx89WZdrCLF1bFk8Op5Q5f95cT2tOP83LSuRxAlaZnpW18lrGoqqd+Q8TTiaKtzR3NNzJijc921+cqg+1V+XM2i3pAmPnoJJ5ukjIXBaZqMgbpzY+tEeekjwpRJXMyOMaamZHCMH4l+HNpYxfsySviKhkNk2q+9+/IT5nX+Zzir8eb1pWA7iSeaUQN2lcyFLOKzIVeUmmSZHO+…
AC26651393BF094ADE0551159F524DA5	1	mrv	JChemExcelJQ8AAB+LCAAAAAAABACVV21P4zgQ/n6/wpf9ShPbeW3VdMXCcbcSb6J8OGm1OoU0hUhNzCWBtof47/c4btrGBRbTlonHz+OZccb2ePx1VSzIc1bVuShji9nUIlmZille3sfWMi9nYlkPGPe59XUyToEFvqxj66FpHkeOs1wu7fQhK5KVKO1UFJbqH63qvIdZurao7h1OKXP+vjiftpxBXtZNUqYZWHU+qlvluUiTpnXmHRNOkVTPeekouFNUz2q0fziVX2qv6pm1C+kEfcegknm+yMhcVEXSkGdObXzpEbnPyqxKmmxG7tZQMzvCFEx+G1+civSpyMqGJI0opllz8+c3zM/oC23/jvjoy3wun6wOcCbKRiIu8rQStZg3ZJqUNZlmV…
CBDA581C16B190E39863F7B192258F24	1	mrv	JChemExcelADAAAB+LCAAAAAAABADtWG1v2zYQ7r7uV3Dq11gWqVcHcYo0aZsAeUOctcOKYqAl2iYqiR4lx/GK/PcdJb9Jjmxryb5sOsehSD738Hg6kkcfvXuMQvTAZMJF3NWwbmiIxb4IeDzsalMeB2KatDCxifbu+MgHLODjpKuN0nR82G5Pp1PdH7GIPopY90Wk5f2HjwkvYKamLuSwTQwDt3+7uuxlOi0eJymNfQZaCT9MssZL4dM0M6ZiiHZE5QOP2zm8HcmHnO0PYqg/Q39MAm01pVPoOwFVNOAhQwMhI5qiB2Lo8GccoCGLmaQpC1B/Bs1Y98AFxz8fXZ0zGhwfXWVjffr14vgoGksxRjGNWFdL6ANTVSZTzhINBTSl97Mx9MDgh30hQ…
C8D9D70B4906719449EF211178C17B55	1	mrv	JChemExcelZg8AAB+LCAAAAAAABACVV1tv4jgUft9f4c28QuJLbiBg1Gl3dkaiFxUeVhqNVmkwbbQQd5O0wFb97/s5JkAC7TRAe+zj7/hcfGwfDz6vlwvyLLM8UenQYja1iExjNUvS+6G1StKZWuVdxj1ufR4NYmCBT/Oh9VAUj33HWa1Wdvwgl9FapXaslpYZ76/zpIZZCVtl9w6nlDl/XY4npUw3SfMiSmMJqTzp5yVzrOKoKI15Q4WzjLLnJHUM3Flmz2a2vznVP2qv85m1d+kcY2cQJfNkIclcZcuoIM+c2vjRDrmXqcyiQs7I3QZsZocIwei3weWFip+WMi1IVKjlRBa3f35BfPqfaPnp8P6n+bxsiYpnVdCvKi009jKJM5WreUEmUZqTi…
2028C5929C771AFE8955F8DB5F8A1F32	1	mrv	JChemExcelYg0AAB+LCAAAAAAABACVV1GP2ygQfr9fgdzXBsOAjRMlqfZa3anSbu/U9KFvJ9YhW0ux3bO9m91/38HESUzSzRInGQPfB8P4g8HzD8/lljyZpi3qahFxyiJiqrxeF9XDItoV1bretRMOCUQflvMcsYiv2kX0o+t+zuJ4t9vR/Icp9XNd0bwuI9c+e26LEWYnaN08xMAYj7/f3a56zqSo2k5XuUFWW8zavvK2znXXO/ObIeJSN09FFTt4XDZPrrf/gNkvo8/tOjpO6SO23SCVbIqtIZu6KXVHnoBR/LL35MFUptGdWZP7F6zmNMMQLP+Y332q88fSVB3RXV2uTPf17z8xPrN3rP+8h9m7zcbeRQPgr7rqLOKuyJu6rTcdWemqJSvTF…
38F1266881AABADC468EBC7D49E29145	1	mrv	JChemExceljDAAAB+LCAAAAAAABADtWM1vG8cVH8mK7DZN0sAIUiMIOqFhGIFDcj9ILqlQdGTJsdRKlio6dpp+pMPlilx4P9jdpWT2UBQ9FL300FN7Kdqiza2H9lKkQE/Ssf9F/pK+2R2SO4/krl0pRYFqJHo4837v997MvPdm5ObdZ65Dj60gtH1vvaCWlAK1PNPv2l5vvXBie13/JCyqWlUr3G01TcAC3gvXC/0oGqyVyycnJyWzb7nsme+VTN8tJPK1Z6EtYU70kh/0ypqiqOWP93bbsU7R9sKIeaYFWqG9FsaTu77JotiZBSbKLguOba+cwMtucJywfaop/FcpPQu7hemSNkG2Aar0yHYseuQHLovosaaU4Fd5j/YszwpYZHVpZwTTaqkOW…
F7A876089C7FEB077281266B91D274BD	1	mrv	JChemExcelYg0AAB+LCAAAAAAABACVV9+P2jgQfr+/wkpfi2OPnTggoNprdadKu71T6UPfTt5gtpFI0kuyy+5/33FMgBjKrgkwsf19nh8Zj535h+dyS55M0xZ1tYg4ZRExVV6vi+phEe2Kal3v2gmHBKIPy3mOWMRX7SL60XU/Z3G82+1o/sOU+rmuaF6XkRufPbfFCLMTtG4eYmCMx9/vblc9Z1JUbaer3CCrLWZt33lb57rrjfmNirjUzVNRxQ4el82Tm+0/YPbL6HO7jo4ufcSxG6SSTbE1ZFM3pe7IEzCKX/aePJjKNLoza3L/gt2cZhiC5R/zu091/liaqiO6q8uV6b7+/SfGZ/aO9Z/3MHu32di7aAD8VVedRdwVeVO39aYjK121ZGWaY…
1723584740C359F96378C918A030A448	1	mrv	JChemExcel1g4AAB+LCAAAAAAABACVV1tv4jgUft9f4c28lsR2riBg1Gm3q5F6U+nDSqPRyg2BRiJxN0mBzmj++36OCRDDlKZpe+Lj71xzbB8PP6+zBVkmRZnKfGQxm1okyWM5TfP5yFql+VSuyh7jPrc+j4cxsMDn5ch6rqqXgeOsVis7fk4ysZa5HcvM0vODdZm2MCvXlsXc4ZQy55+b60kt00vzshJ5nECqTAdlzbyWsahqZ35jwslEsUxzR8OdrFhqbf9yqn6pvS6n1i6kC8ydQ5TM0kVCZrLIREWWnNr4pWdknuRJIapkSp7ewGZ2hBSM/xjeXMr4NUvyiohKZpOkevj7C/Iz+ETrnzM++DSbqTerAVzJvFKImzQuZClnFZmIvCSTpEhnv…
ECAC451AE901E49386A2A1B7382DB69B	1	mrv	JChemExcel6gwAAB+LCAAAAAAABACVV11z2joQfe+v0LivRZZWsmUYoJPbTjudSXrvlD707Y5iROoZbLe2E5J/35WFAQuC60Cy1uoc7YdX0mb+/jnfkidT1VlZLAJOWUBMkZbrrHhYBLusWJe7esIhguD9cp4iFvFFvQh+Ns2vWRjudjua/jS5fi4LmpZ54OZnz3XWw+wELauHEBjj4Y+721XLmWRF3egiNciqs1ndKm/LVDetM6+YCHNdPWVF6OBhXj251f4HZr+MPtfr4BjSB5y7QSrZZFtDNmWV64Y8AaP4Ze/IgylMpRuzJvcvqOY0wRQs38zvPpbpY26KhuimzFem+fb5H8zP7C1rf97B7O1mY5+CDvCpLBqLuMvSqqzLTUNWuqjJylTZZ…
802950942711114F1E51720592CA7321	1	mrv	JChemExcelCA0AAB+LCAAAAAAABACVV99z2jgQfu9fseO+Flla2ZZhgE6unet0Jmk75R7u7UYxIvUMtnu2E5L/viuEAQsCcSBZa/V92h9eSZvpx+diDU+mbvKqnAWC8QBMmVXLvHyYBZu8XFabZiQwxuDjfJoRlvBlMwt+te3vSRhuNhuW/TKFfq5KllVF4OYnz03ew2wkq+qHEDkX4b93t4stZ5SXTavLzBCrySfNVnlbZbrdOvOKibDQ9VNehg4eFvWTW+0/5PbL2XOzDA4hfaK5G6LCKl8bWFV1oVt4Qs7oyz/AgylNrVuzhPsXUguWUgrm76Z3n6vssTBlC7qtioVpf375i/Izec+3Px9w8n61sk9BB/i7KluLuMuzumqqVQsLXTawMHW+G…
BF91C50163BF611F8E876ED40DE100F4	1	mrv	JChemExcelfA4AAB+LCAAAAAAABACVV21v4jgQ/n6/wpf9Why/5A0ErLrt9bRSKVXhw0mr1coNhkYicTdJC93V/vcbxwSIodAU6MTj5/GMJ2N73P+8TpfoVeZForKBQzFxkMxiNUuyxcBZJdlMrYoOZT5zPg/7MWABnxUD56ksn3uuu1qtcPwkU7FWGY5V6pj+3rpIGpgVxypfuIwQ6v43up1UnE6SFaXIYgmsIukVlfJWxaKsnHnHhJuK/DXJXAN30/zVjPaDEf0leF3MnN2UrqDvEqhoniwlmqs8FSV6ZQTDl1yghcxkLko5Q49voKY4ghAM/+qPrlX8ksqsRKJU6USWD/9+gfj0PpHq74L1Ps3n+smpATcqKzVilMS5KtS8RBORFWgi82Teu…
DC5DE891233B30B696033072DE9BF219	1	mrv	JChemExcel1AwAAB+LCAAAAAAABACVV99z2jgQfr+/Ysd9DbK0si3DAJ1cO3fTmaR3U/rQtxvFiNQz2O7ZTkj++64QBiwIDphk9eP7tKv1SrtMP74Ua3g2dZNX5SwQjAdgyqxa5uXjLNjk5bLaNCOBMQYf59OMsIQvm1nws21/TcJws9mw7Kcp9EtVsqwqAjc/eWnyHmYjWVU/hsi5CH/c3y22nFFeNq0uM0OsJp8028G7KtPt1pg3VISFrp/zMnTwsKif3Wr/Ibdfzl6aZXDY0ieauyUqrPK1gVVVF7qFZ+SMvvwGHk1pat2aJTy80rBgKblg/sf0/nOVPRWmbEG3VbEw7be//yT/TD7w7ecGJx9WK9sKOsBfVdlaxH2e1VVTrVpY6LKBhanz1…
BEDAB30978186491BEDD8DACCDAC7CA8	1	mrv	JChemExcelxgwAAB+LCAAAAAAABACVV1tz2jgUft9foXFfgywdyZZhgE62nd3pTNLdKfvQtx3FiNQz2O7aTkj+/R5ZGGwBpmCSo8v36Vx8JB3mH9/yLXk1VZ2VxSLglAXEFGm5zornRbDLinW5qyccIgg+LucpYhFf1IvgR9P8nIXhbrej6Q+T67eyoGmZB25+9lZnA8xO0LJ6DoExHn5/fFi1nElW1I0uUoOsOpvV7eBDmeqmNeaCijDX1WtWhA4e5tWrW+1fYPbL6Fu9Do4ufcK5e6SSTbY1ZFNWuW7IKzCKX3ZHnk1hKt2YNXl6x2FOEwzB8rf54+cyfclN0RDdlPnKNN/+/B3jM/vA2s8dzD5sNrYVdIA/yqKxiMcsrcq63DRkpYuarEyVb…
012095103F5E0932231E07F39FD38B83	1	mrv	JChemExcelAzAAAB+LCAAAAAAABADtV81u4zYQDhbooXvuoUAvhIreGv36N3C8SJNtEyDeDdbbTdFDC1qiZSISKVCyHfcB+hxFH6U99qU6lGTZli3J26RAgXIShxY538cR+ZEzGbx6DAO0ICKmnJ1rlm5qiDCXe5T559qSMo8v41PLbtvaq+HABV/wZ/G5NkuS6Mwwlsul7s5IiB85010eatn42WNMd3yWjs6Fb9imaRk/jG7HKeaUsjjBzCWAiulZnHbechcnaTAVUxghFgvKjMzdCMUiY/vZNuWvqT/GnrZ5pUsYuwAomtKAoCkXIU7QwjZ1+DW/Rj5hROCEeGiygm5L78ESDF8ORtcEe8PBKJ3ru+9vhoMwEjxCDIfkXIvxgshHIhJKYg15O…
9234B1485E4185C44020285A0DE0DF87	1	mrv	JChemExcel2AoAAB+LCAAAAAAABACdVl1vmzAUfd+vsLzXBWxDIImSVFmrTZWadmr2sLfJBadFCrgDmo9/v2sMNJgMVwOSC9fn+OseX3t+dUx3aC/yIpHZAlOHYCSySMZJ9rzAhySL5aEYUTZm+Go5jwAL+KxY4JeyfJ257uFwcKIXkfKjzJxIpliXz45F0sEcPEfmzy4jhLq/1nebijNKsqLkWSSAVSSzonLeyYiXVWf+0YSb8nyfZK6Gu2m+17X9ZkQ9xDkWMX4f0jWUrYCKtslOoK3MU16iPSMOPOQLehaZyHkpYvR0Ajd1JjAFy0/z9Y2M3lKRlYiXMt2I8vH7V5if2WdSXbhxf5NZqfzrJMplIbcl2vCsQBuRJ9vRj7vV7f2IAvpJZnFTC…
B5321F5A3678121DF805669501CBF363	1	mrv	JChemExcelqDMAAB+LCAAAAAAABADtWPt3E8cVloE0xOGkJKFJTpJzulUC+ClpV7JkO8Z4x0CwscDYTsiDNF1La2lB0iqrlR85tDVJSs8pzQMDhSRAgICBBMKzhJCAz5k57i/8F/5LeuchWZItyRHEP3lAnjuz996Zud83M3e3beNoPCYN61bKMBMbnLLL45T0RMgMG4nIBueIkQibI6lGWWlSnBvb20KgC/qJ1AZn1LaTrW73yMiIKxTV49qomXCFzLiTP28dTRl5OiNel2lF3IrHI7vfCvb0M5tGI5GytURIB6uU0ZpinT1mSLPZZIoM4Y5r1rCRcHN1d9wa5t7eVzz0v8c1mgo7Z5fUCc9UMJWGjJguDZlWXLOlYcXjgv+eBimiJ3RLs/WwN…
DAB5038E4889D9DAD7D12D445D1B3963	1	mrv	JChemExcelKAsAAB+LCAAAAAAABACVll1vmzAUhu/3Kyz3tgHbEEiiJFXWalOlpp2aXexuconTIgXcAU3Sf79jDDQYhruQ5ID9Pv7i9cf86pTs0UFkeSzTBaYOwUikkdzG6fMCH+N0K4/5iLIxw1fLeQRa0Kf5Ar8UxevMdY/HoxO9iISfZOpEMsE6f3bK45bm6Dkye3YZIdT9tb7blMwoTvOCp5EAKo9neZl4JyNelI35RxVuwrNDnLpa7ibZQZf2mxH1Jc4p3+KPLl1D3gpQtIv3Au1klvACHRhx4Esu0bNIRcYLsUVP75BMnQkMwfLLfH0jo7dEpAXihUw2onj8/hXGZ3ZBys8lm13sduoO14JvMi2UYh1HmczlrkAbnuZoI7J4N/pxt7q9H…
B756D60D5BE0838D3F0033CA9D64E419	1	mrv	JChemExcel9TMAAB+LCAAAAAAABADtWOlzG0UWl5Owm2VTbFiygQI+zIocPiXNSJZso9iedhJwiHPZIRyhYCSNpUmkGTEa+aCyuw5ssVUbrthhuZJA2NwHJDgF5HBc1V3aL/wX/kv29SFZki3J2MGf3D7m9cx7r9+836/7dU+4aySVlIZ0O2NY5ja37PG5Jd2MWjHDjG9zDxtmzBrOtMhKq+Lu6gxHQRf0zcw2d8Jx0h1e7/DwsCea0FPaiGV6olbKzZ93jGSMEp1hv8ey417F55O9r/Tt7mc2LYaZcTQzqoNVxujIsJu7rajmsGAqDOFNafaQYXq5ujdlD3Fvbyo++uvzjGRi7tlX6oFnKphKg0ZSlwYtO6U50pDi88Cvr1mK66Zua44ekyKjc…
0D7DD6CF9A01009A9EA480170B5BC948	1	mrv	JChemExcelyAwAAB+LCAAAAAAABACVV21v2joU/n5/ha/3FRLbCSEgwsTa9W4SlKrwYdI0TW4wNBKJe5Pwtqr/fcdxwohhZCNQJ+c8j48dP/Y5Hbzfx2u0FWkWySTA1CIYiSSUiyhZBXgXJQu5y9qUdRh+PxyEgAV8kgX4Oc9f+ra92+2s8FnEfC8TK5Qx1v7+PotqmJ1jyXRlM0Ko/WUynhWcdpRkOU9CAaws6meFcSxDnheD+U0IO+bpNkpsDbfjdKt7+86I+hJrny3wryndgG8EVLSM1gItZRrzHG0ZseBLWmglEpHyXCzQ0wHM1PLhFQz/GUxuZbiJRZIjnst4JvLH/z7A++m/I8Wnxfrvlkt1hyvAnUxyhZhEYSozuczRjCcZmok0WrYfx…
1E317E24ECDD5D0D6DBA9537C5E4A215	1	mrv	JChemExcelADAAAB+LCAAAAAAABADtV1tv2zYU7l73Kwj1ddHVdzgu0rRrAsRpEHfNsJeBlmibiESqFB3H+/U7lGTZli3JbTJsGKhcaPE738fbOTzHw3fPUYieiEgoZ+eGY9oGIsznAWXzc2NFWcBXyZnjtl3j3Wjogy3Ys+TcWEgZDyxrtVqZ/oJE+Jkz0+eRkeGD54Tu2aw8k4u55dq2Y/0+vpmknDPKEomZT4CV0EGSdt5wH8t0MhVDWBEWT5RZmbkViadM7U/XVr+2+ZwExnZJl4BdABXNaEjQjIsIS/Tk2ib82r+gOWFEYEkCNF1Dt2P2YAtGPw/HVwQHo+E4HevTb9ejYRQLHiOGI3JuJPiJqFciJCWJgQIs8Zd1DAgMPphyHhLMYBI4X…
173D2F1851926E493F2732E244901F9F	1	mrv	JChemExceluzYAAB+LCAAAAAAABAC9WPl3FMUWHhaXpzzFJyoCajOs2WZNJoshSReiBglbgiDLkc5MZ6ZhljgzSQgHNahPfYKyBAUXEJA9YTM89uWcqpP3i/9F/pJ3b1X1pGdCZ7DFNEz6q+66t6rru3Vv3VvfuCMRV7r1dMZIJZe4/R6fW9GT4VTESEaXuHuMZCTVk6nwB6oC7saG+jD0hf7JzBJ3LJvtrPN6e3p6POGYntB2pJKecCrhFu/rdmSMvD49QU8qHfUGfD6/d0PLilYuU2EkM1ktGdZBKmPUZfjDFamwluWTsRnCm9DS3UbSK7p7E+luoe3DgA//+zw7MhH36CcthXcqiCodRlxXOlLphJZVugM+D/z3lStRPamntaweUdp74bHfU…
51A9ED2C9867301559EF955B2D923A76	1	mrv	JChemExcelugwAAB+LCAAAAAAABACVV11v4jgUfd9f4fW8QmI7QAARRky73R0JSlV4WGk0WrnB0Egk7ibha6v+972OEyYx2WSWQO3ce46vP47t28nnc7hHRxEngYw8TC2CkYh8uQminYdPQbSRp6RLWZ/hz9OJD1jAR4mHX9P0bWzbp9PJ8l9FyM8ysnwZYu0fn5Oggjk5lox3NiOE2n8u5quM0w2iJOWRL4CVBOMkM86lz9OsM/8Rwg55fAwiW8PtMD7q1v5iRH2JdU42+MeQ7sA3AyraBnuBtjIOeYqOjFjwJR20E5GIeSo26OUCZmoNYQqmv0wW99I/hCJKEU9luBLp8+9fYH7Gn0j26bDxp+1W1XABeJBRqhCLwI9lIrcpWvEoQSsRB9vu0…
CF5D3AB7ADF08740244CBC6F443F055E	1	mrv	JChemExcelvAwAAB+LCAAAAAAABACVV9tu4zYQfe9XsNxXWyIp+QrLC2/StAvYcRD7ocBiUTAy7QiwxFSSbw3y7x2KkleiVWkbOxlp5hxeDzmTyedzuEdHESeBjDxMLYKRiHy5CaKdh09BtJGnpEtZj+HP04kPWMBHiYdf0/RtbNun08nyX0XIzzKyfBliHR+fk6CCOTmWjHc2I4Tafy7mq4zTDaIk5ZEvgJUE4yRzzqXP02ww/9GFHfL4GES2htthfNSt/cWI+hLrnGzwjyndQWwGVLQN9gJtZRzyFB0ZseBLOmgnIhHzVGzQywXc1BrCEkx/mSzupX8IRZQinspwJdLn37/A+ow/keynw8aftlv1hAvAg4xShVgEfiwTuU3RikcJWok42Haf5…
96C5FB063B050B938E2FBCA0504A903A	1	mrv	JChemExcelKAsAAB+LCAAAAAAABACNVl1vmzAUfd+vsNzXBmxDIImSVFmrTZOadmr2sLfJJU6LFHAHNB//ftcYKDgMF0guXJ/j64/ja89vTskeHUSWxzJdYOoQjEQayW2cvizwMU638piPKBszfLOcR4AFfJov8GtRvM1c93g8OtGrSPhJpk4kE6zLZ6c87mCOniOzF5cRQt3f6/tNyRnFaV7wNBLAyuNZXjrvZcSLsjH/CeEmPDvEqavhbpIddG1/GFEPcU75Fn906RbKVkBFu3gv0E5mCS/QgREHHnKNXkQqMl6ILXo+g5s6ExiC5Zf5+k5G74lIC8QLmWxE8fT9K4zP7IqU1zWbXe126g3XgG8yLRRiHUeZzOWuQBue5mgjsng3+nm/+vEwo…
AF43A8CF3CF875D3910840614F0B385A	1	mrv	JChemExcelNgsAAB+LCAAAAAAABACVll1vmzAUhu/3Kyz3tgHbEEiiJFXWatOkpp2aXexuconTIgXcAU3Sf79jDBQchtuQ5ID9Pv7i9cf86pTs0UFkeSzTBaYOwUikkdzG6dMCH+N0K4/5iLIxw1fLeQRa0Kf5Aj8XxcvMdY/HoxM9i4SfZOpEMsE6f3bK447m6Dkye3IZIdT9vb7dlMwoTvOCp5EAKo9neZl4KyNelI35TxVuwrNDnLpa7ibZQZf2hxH1Jc4p3+L3Ll1D3gpQtIv3Au1klvACHRhx4Esu0ZNIRcYLsUWPb5BMnQkMwfLLfH0jo9dEpAXihUw2onj4/hXGZ3ZBys8lm13sduoO14JvMi2UYh1HmczlrkAbnuZoI7J4N/p5u/pxN…
CCAED9FF2DCCC76025C7B6AC93885444	1	mrv	JChemExcelygwAAB+LCAAAAAAABACVV11v4jgUfd9f4fW8QmI7aQKIMGLa7c5IUKrCw0ij0coNhkYicTcJX1v1v+91nDDEMMkMoXXse47vtX1sX4YfD/EG7USaRTIJMLUIRiIJ5TJK1gHeR8lS7rMuZTcMfxwNQ8ACPskC/JLnrwPb3u/3VvgiYn6QiRXKGGv74JBFNczesWS6thkh1P46ncwLTjdKspwnoQBWFg2yonEiQ54XwfzEhR3zdBcltobbcbrTvf3DiPoS65At8Y8h3YJtDFS0ijYCrWQa8xztGLHgSzpoLRKR8lws0fMRmqnVgykY/TGc3slwG4skRzyX8VzkT39/gvkZfCDFp8MGH1Yr9YYrwL1McoWYRmEqM7nK0ZwnGZqLNFp1H…
013592D5B98CF0F24D8ABB9DE7CAB8B4	1	mrv	JChemExcelKAsAAB+LCAAAAAAABACVll1vmzAUhu/3Kyz3tgHbEEiiJFXWalOlpp2aXexuconTIgXcAU3Sf79jDBQchrsk7QH7ffz5+mN+dUr26CCyPJbpAlOHYCTSSG7j9HmBj3G6lcd8RNmY4avlPAIt6NN8gV+K4nXmusfj0YleRMJPMnUimWCdPzvlcUdz9ByZPbuMEOr+Wt9tSmYUp3nB00gAlcezvEy8kxEvysb8owo34dkhTl0td5PsoEv7zYj6EeeUb/FHl64hbwUo2sV7gXYyS3iBDow48COX6FmkIuOF2KKnd0imzgSGYPllvr6R0Vsi0gLxQiYbUTx+/wrjM7sg5eeSzS52O/WEa8E3mRZKsY6jTOZyV6ANT3O0EVm8G/24W93ej…
C2CA1B01FA2552B420B73991396AAD49	1	mrv	JChemExcelgjYAAB+LCAAAAAAABAC9WPt3FEUWHoKuLHo8uIurC6w0wyvPeeZtCNMVUBOJBILC8ljtzHRmGmams/PIw6Nu1BXPLj4wgcW3AQF5BAVBRBQ4p+pkf+G/yF+y91ZVT3om6QzbYgJJf1Vd91Z1fbfuvXXbNg+nksqgnskaZnqTN+gLeBU9HTVjRjq+yTtkpGPmULYuGGoIeTe3t0VhLIxPZzd5E7ncQKvfPzQ05Ism9JQ2bKZ9UTPlFe9bh7NG0ZihsM/MxP2hQCDo39O9rZfL1BnpbE5LR3WQyhqtWd65zYxqOb4Yhyn8KS0zaKT9Yrg/lRkU2l4OBfB/wDecjXlnPqkD3qkgqvQbSV3pNzMpLacMhgI++B+oVeJ6Ws9oOT2m9I1Ad…
F5B279EEC61B81CEED308138A21497BD	1	mrv	JChemExceltzMAAB+LCAAAAAAABAC9WPlzE0cWHgOpEEKlSMImqSRVOysCMcaWNCNbPmKMp81lwBw2CQmQTUbSWBqQZpTRyEeKzZpkQypLLq4lB3c4EwhnCCEBqqbL+wv/hf+Sfd09kmdalgSCdRsxr+f1e/3mfV+/7pnOZSOZtDikWTndNJYGpGA4IGpG3EzoRnJpYFg3EuZwrkmSW+TAsq7OOIyF8UZuaSBl29mOUGh4eDgYT2kZdcQ0gnEzE2D6jpGc7hszHAmaVjIkh8NS6O2+dQPUpkk3crZqxDWwyukdOXpznRlXbRpMmSlCGdUa0o0QGx7KWEPM23tymPwLB0dyicDkI/WATgFTcVBPa+KgaWVUWxySw0H4F24Uk5qhWaqtJcTYKNyWg…
A8FEF2D8BFAA116EF3AF41AE10A73971	1	mrv	JChemExcelnwsAAB+LCAAAAAAABACVVl1zoyAUfd9fwdDXRAFNTDJJOtl2dqczTbvT9GHfdqghrbMRumrz8e/3Ipoqsdpq2itwzgUuhwvTy0O8RTuRpJGSM0wdgpGQoVpH8nmG95Fcq33ap2zA8OV8GgIW8DKd4Zcse5247n6/d8IXEfODkk6oYmzaJ4c0qmH2nqOSZ5cRQt3fy9tVzulHMs24DAWw0miS5pW3KuRZPpgPunBjnuwi6Rq4Gyc74+0PI/pHnEO6xu9TuoK2BVDRJtoKtFFJzDO0Y8SBH+mhZyFFwjOxRk9HqKbOCEIw/zZdXqvwLRYyQzxT8UpkDz+/Q3wmFyR/emxysdnkX96pzi+/cEn6oWSmWcsoTFSqNhlacZmilUiiTf/X7…
317677DE1331C35AF3DBBBD0730BA3A4	1	mrv	JChemExcelRDUAAB+LCAAAAAAABAC1Wftbk0fTjmc81Ld928+qxRqxalRI8jxPjopAdhVEEax4qra2IQSIDQkmQTy1F/SA/fp+vrXSg7VoAY/1gGhVUAtc186V/sJ/wV/y3ZtgCMEQSoWa7OzuzOzszL2zs2l+4Yl6v/64NxT2BQNbchSjOUfvDXiC1b5A7ZacJl+gOtgUzlNUq5pTWJDvAS/4A+EtOXWRSMMmk6mpqcnoqfPWu08EA0ZPsD4nPr/pRNg3hqdJMwZDtSbVbFZMB3eVVcZk8nyBcMQd8HghFfZtCscGy4IedyRmTJolTPXu0HFfwBRnN9WHjse1faya5T+z8US4Omd0SxxzLojqa3x+r74mGKp3R/THVbMR/8y5+lpvwBtyR7zV+…
F4F8C898441AB6784C526BB0B59CB0EA	1	mrv	JChemExceliDUAAB+LCAAAAAAABADdWP9XFNcVH9QAWmNs6mltapNxNSYS2W+zgFiE3ZlEoZFog40m0Zhhd4CJuztkdhHxNO3iybHfEqXY00ajjaA1tVqDqPFLBM9592x/8b/Yv6T3vTcz7A7sDhDTNhmcnXvf3G/v3c+7744tbUdTSfGIZmZ0I73dF/IHfaKWjhsJPd273TeopxPGYKY+FG4I+9paW+Ioi/LpzHZfXzbbvy0QGBwc9Mf7tJR61Ej740bKx99vO5rRS2QGJb9h9gbCwWAosL9zVxfTqdfTmayajmuoldG3ZdjgLiOuZlkwZVwEUqp5RE8HuHggZR7h1g6Fg/Rf0H80k/DNTEnBdzFUFXv0pCb2GGZKzYpHwkE//gtuEXu1tGaqW…
16D6EF8794F10158B2D78AF6E6509102	1	mrv	JChemExcelkDQAAB+LCAAAAAAABADtV/9zG8UVl+MkpA4kzhdo2k7L4aQMA1jSnWR9MbIlnQyJi00cDCSl02nP0tm6RrrTnCQrTmkQhgIBQtKEtlC+5AsJMY09pSQTEifEM7sjfuG/0F/St7d3J+nk09mOPdMffGN539t7n7d7+z779m0keiybYSZFNS8pcl8X6/Z2MaKcVFKSPNHXVZLklFLKd7NcD9cV7Y8kwRbs5XxfV7pQyPV6PKVSyZ1Mi1nhmCK7k0q2i77vPZaXGmxKPreiTng4r5f1HBkeGtUw3ZKcLwhyUgRUXurNa51DSlIoaJOxGcKTFdRJSfZQc09WnaTe/sB5yZ/XfSyf6qp9UgLexQHKjEsZkRlX1KxQYCY5rxv+vE8zE6Isq…
9C95FFC948DAA6E6B211E7EBCFDA0BB4	1	mrv	JChemExcelujIAAB+LCAAAAAAABADdWP1vFMcZNjHkgxZQJepULWlX11SVgdu7/d41xmAvEEAYkzhgaNrC3t76bsve7nVvbeNWUa8RQkJKRVIQolJpIQ2kUCBUTVIIAaQd+Sf+i/tL+s4unHfmfLe+YMrHmNPevvM8z7zzzjsz7zG45VjFYaYtv2Z77uYMx+YzjOWaXtF2S5szM7Zb9GZqWY6X+MyWoUETsIB3a5sz5SCoDuRyMzMzrFm2KsYxz2VNr5KJ+weO1WwCMyOwnl/K8fk8lzs4umc84mRttxYYrmkBq2YP1CLjHs80gsiZNkPkKoY/bbu5GJ6r+NOx2mE+j//l2WO1YmZ+Sjr0DQOVmbQdi5n0/IoRMNN8noV/+Y1MyXIt3wisIlOYB…
464DF150FBC8D6F3ABFEB5A3CC626197	1	mrv	JChemExcel6zUAAB+LCAAAAAAABADVWft3E3UWnwoCelzF1d11V5Yd6/pYtXlM0hentOkMlFIKRauAoMI0mTYjSSZM0he6WtStnl1ZENT1hQtWoAgiCCiPhZ7z/Z74C/9F/5K93+/9ziSZNJ1W6xFTpvO5k/v53Dt37vcxpaVtJJ2Shww7Z1qZ1bXhQKhWNjJxK2FmBlbXDpuZhDWcqwsr9UptW2tLHHzBP5NbXZvM57OrgsHh4eFAPGmk9RErE4hb6Vr8ftVIzizzGY4ELHsgqIRC4eC2jd29nFNnZnJ5PRM3gJUzV+X4xW4rrud5MlVCBNO6PWRmgugeTNtDqLZTCbF/ocBILlFbvCUNvmsHqtxvpgy537LTel4eUkIB+Bd6Sh4wMoat542E3…
9EFF56043EB5E88FB8888A17BF8C9923	1	mrv	JChemExcelpjAAAB+LCAAAAAAABADtWM1v48YVp7sbIAiKIocccgoItYegqClyqE9D1notJ7ve2LuLaJsNemlH5Egilh8CSVlWL90WRVD02FPaJECxbfPRL+SQSxG0BxPopf+F/5K+4VDScCRx7K4WLQqNLfPNvPf7zeObNzNPbt0691z1jISRE/j7JUPTSyrxrcB2/MF+aeL4djCJdg1URaVb7ZYFtmDvR/ulYRyP9srlyWSiWUPi4fPA16zAKzH93nnk5GwmphaEgzLSdaP8/ulJN8XsOn4UY98igIqcvSgdPAksHKfOrJmi7OHwzPHLzLzshWeM7YdIp7+6dh7ZpcUrdUB3G6Bq33GJ2g9CD8fqGdI1+NW/pw6IT0IcE1vtTWHY0BoQgvYrr…
0960C7F71B95435D54E8DD6282F4C18E	1	mrv	JChemExcelBzAAAB+LCAAAAAAABADtV91u2zYU7nbZpyDc21oWSf0GSYou7dYASVs0XTvsZqAl2haqH0OS42bPsafY7TBg2O7aF9tHKnFi2RbTJcMwQCcxJJLfd3h4eHh4tP/kY5aSc1lWSZEfDKhlD4jMoyJO8unBYJnkcbGshpS5bPDkcD8CFvi8OhjM6nq+Nxotl0srmslMfCxyKyqyQTO+97FK1jBLbhXldMRsm45+OD0505xhkle1yCMJVpXsVbrzpIhErY3ZMcUoE+V5ko8a+CgrzxttPzFb/dvWxyoeXC/pCGNPQSWTJJVkUpSZqMk5sy3824/JVOayFLWMyfgC3dQK4ILDh/unL6SID/dP9VzffX98uJ/Ny2JOcpHJg0ElzqVqyrJOZ…
27EA203EDE2B6545DFA0A82D06BBE76F	1	mrv	JChemExcelCjAAAB+LCAAAAAAABADtWdtu48gRNeYpmD/Iy4LQvq6ovvE2sL2YeHYzBuydwWozE+Rl0SJbEjG8CCRl2fmKPATY31gkf7D+sZwmPbLUurQ34zwEoGyBYvOc6uqq6uoi6vTb2zxzblRVp2VxNqAuGTiqiMskLWZng1VaJOWqHlLmscG356cxsMAX9dlg3jSLV6PRarVy47nK5W1ZuHGZD7rnr27rdAuz4m5ZzUaMEDr66/XVuOUM06JuZBErsOr0Vd0OXpWxbFplDkwxymV1kxajDj7Kq5tO2s+M6H/i3tbJ4HFJF3j2GlRnmmbKmZZVLhvnhhEX/+QbZ6YKVclGJc7kDsPUDWGC85en12+VTM5Pr9u5/vyXy/PTfFGVC6eQuTob1…
33D4C40C38E98E6BE99263A801E9C060	1	mrv	JChemExcelPjMAAB+LCAAAAAAABAC1Wf93E1UWn0IpgrgL4i7sEXGMIIJtkvmSb9g2zYzyxdMqh1JAqsIkmTazJJk6mbS0u3ssiuiux6WCuuuRVUBZv7t8UURAOGfeKb/wX/Qv2fvevEwn0yRT+iUweXfefO697737effdadqTxwp5dlg1Sppe7AhwwXCAVYsZPasVBzsCI1oxq4+U2jg+wgeSne0ZwAK+WOoI5ExzaHsoNDIyEszk1IJyTC8GM3ohYD/ffqykVWFGhKBuDIb4cJgLHezp7iU6bVqxZCrFjApaJW17iXR26xnFJIOp4yJUUIxhrRiy4aGCMWxbO8yH8f9w8FgpG5iekgzPUqDKDmh5lR3QjYJissN8OAj/w63soFpUDcVUs2x6F…
F3FB4AC460A29CB0948655464D16E20C	1	mrv	JChemExcel9DIAAB+LCAAAAAAABADVV/tzE8cdP0MCLuXhFtpJm5DcKEnTpFjSPfSyZVu6MwbP+AGI4BQnk5ylk32DpNOcZBs3bWpImum0w5AQSkgCUxNSIAGaQCAlJMEzu+P84v/Cf0m/uyudpbOlkx/MBNl7+73vfl+7389+dy/adTyb4Sd0q2CYuQ6P4PV7eD2XNFNGbrTDM2nkUuZkoVUQA6KnqzOaBFmQzxU6PGPFYr7N55ucnPQmx/SsdtzMeZNm1sPG244XjCqZSclrWqM+0e8XfK/09yWoTquRKxS1XFIHrYLRVqDMPjOpFWkwNVz4spo1YeR8TNyXtSaYtddFP/n3e48XUp7FKakwFgdVPm1kdD5tWlmtyE+Ifi/8+/fwo3pOt7Sin…
79C5A4773C6FF46F2E7B914C53A48954	1	mrv	JChemExcelSTUAAB+LCAAAAAAABAC1Wftbk0fTjod6rlf71s+qxRqxalRI8jxPjopAdhFEEah4qlbfhhAgFhJMgnhqL+wB+/X9fGulB2vRAh7rAdEqIBa4rp0r/YX/gr/kuzfBEIIhlAo12dndmdnZmXtnZ9OcvFP1dfqT3mDIF/Bvz1SM5ky91+8JVPn8Ndszm3z+qkBTKFtRrWpmXm6OB7zg94e2Z9aGww1bTaampiajp9Zb7z4V8Bs9gfrM2PzWUyHfOJ4mzRgI1phUs1kxHdpTUhGVyfb5Q2G33+OFVMi3NRQdLAl43OGoMSmWMNW7gyd9flOM3VQfPBnT9m/VLP+ZjadCVZljW+KYc0FUX+2r8+qrA8F6d1h/UjUb8c+cpa/x+r1Bd9hbp…
5539BCB92A4B85A89019371221F9326F	1	mrv	JChemExcelyDUAAB+LCAAAAAAABAC9WHt3E8cVl4FQ7IQ2aWkbcgJdZB6BYD12ZcsGv9iFGHLsQHEaHnYea2ltbyztqivZxjRtBaT0QQg5kLS0SahNEiAkBHMCJFBsnzNzlH/yLfxJemdmd7VaebVGIZYt7Z3Z+5q5v7lzZ1o7jqVT3JhiZFVdawtGQ5Egp2gJPalqQ23BcVVL6uPZhijfyAc72lsTwAv8WrYtOJzLZXaEw+Pj46HEsJKWj+laKKGng+z9jmNZtYRnXAjpxlCYj0Si4cM93b1UpkHVsjlZSygglVV3ZGlnt56Qc9QZDxPhtGyMqVqYsYfTxhjT9jofIf+R0LFsMlgckgTvdoEoN6imFG5QN9JyjhvjIyH4j2znhhRNMeSckuQGJ…
F36EB4A6C1450A7DBF00DAC72872144A	1	mrv	JChemExcelSjQAAB+LCAAAAAAABADtWPtzE9cVlmNeMQmYRyhpp81GUCaTYEm7kvVwZOvlPNzYwcRJTJPptGtpbW+RdjUrycKUEuM8SUIhkKbJ5AUOBFLsaRoYAobAzL2j/JL/Qn9Jz9ldraSVV2sbe6Y/eMfae8695zv37r3fPfdchyNHMmlmQlByoix1O1mXx8kIUlJOidJYt7MoSim5mOtguU7OGekJJ8EW7KVct3M8n892ud3FYtGVHBcy/BFZciXljFNr7zqSE+tsil6XrIy5OY+HdR8a6B9SMR2ilMvzUlIAVE7syqmV/XKSz6uDsejCneGVCVFya+bujDKhefsz58E/j+tILuWsflIC2mIAZUbFtMCMykqGzzMTnMcFf579zJggCQqfF…
F0074462EE53EDD7FFC3EDD22AD00036	1	mrv	JChemExcelfjMAAB+LCAAAAAAABADNWP93FEW2n4gg4i5Bn8nxKYE+wbPnLZuZ6W/TPRMnX5iKq/EFCCaA6z7f2pnpJH2YL9mZCSHKW4O6nOfbswK6KqvAQ1lgV1D5JmCQcE7VGX/hv8hf8j7VHSY9ncz0JED2ZZipW9Wfe6v63k/dukW860AmLew38wUrl+1olUJiq2Bmk7mUlR3paJ2wsqncRCEoyRG5taszngQW+Gyho3W0WBxrD4cnJiZCyVEzYxzIZUPJXKbVed5+oGBVYCaUUC4/EpZFUQq/tr1vwNYJWtlC0cgmTWgVrPaCPdiXSxpFezFVpghnjPx+Kxt24OFMfr9j7XeyyP+JoQOFVOv8KxE82wZVYdhKm8JwLp8xisJ+WQzhn9gmj…
7FC1BF1FF9FE6AD78C27128336A21906	1	mol	JChemExcelfxEAAB+LCAAAAAAABACtlk1vEzEQhu+R8h984FrL4xl/HXKAJkiVaIpK4YoKqgABVdUifj+vW8om6ntg465Wq+iJNZlnPDtxTnX9arlw7vT2d5RQnYhoxCO1uHb/ruXi7eXt1fWvVU7qNZTgjr9e3n65WgX3+uTNZvvydLO6u7n6fPfx552/+f7j07drd35xsn23OT7brt+tJIToS0qtigO9OH+P37TkrDoXdu7paq25DzGE0JNzUX2txfDpqOBTrX1J8Pgambj9GPx+DBNyfI4wVqw9hJFiuhPmbEaY6NVqtz6qKKrogdmIz6qJSs3JJvgmbTyb4GOwPFpiad5aEJrNDCmpvpQ0nk1F30gcrY0UbHguozslGRsex7OZwjQvMR9a4…
0E6A608A2EDB3A66C2094E6D5528AF38	1	mrv	JChemExcelIjAAAB+LCAAAAAAABADtV82P20QUT1FBqOqhR45D4ACIdWyPkzhVdvuxW+hKu6XqlhZxACb2JBnVH5HtbLpwAf4MuHJCHLhw5dD+J/wl/MazySaTj9l2t0JCfooz9pv3+/nNmzczz91bz+OIHPMsF2myXXcsu054EqShSAbb9YlIwnSSbzlu063f2ukGsIV9km/Xh0UxutloTCYTKxjymD1PEytI47rqv/k8Fws2E2ql2aDh2rbT+Orw4KjEbIkkL1gScKBycTMvlQdpwIrSmTWvaMQsOxZJQ5k34uxYsX3r2vJnW8/zsH42pF303QGU9EXEST/NYlaQY9e28LM/JQOe8IwVPCS9E6gdy0cIdq51D+9zFu50D8t3ff7l/k43HmXpi…
1588FBC603C9E7498D0AFA96FB1249B7	1	mol	JChemExcelfxEAAB+LCAAAAAAABACtlk1rGzEURfcG/wctuq3Qe/oYaeFFsV0I1E5J0m5LWkxb2oZgl/7+3rGxx2buxpKHIQzH8c07T28UpZhX6+nEmNX2n4rLRkS84kcsujCnazr5+LzdvPydpeitd50z8x/P2++bmTPv7z4s1+9Wy9nudfNt9+XPzr7++v3154t5eLpbPy7n9+vF40ycU9vFWLIY0KeHT/ibIZqQjXFn93CVUsxndc71xRmjNuLbeHirNoXie+YsPnbm3lxm8PsQ4612LvQx3rok+SxmflVMyeEW1RxjxGYNvrqao5TYIBdSdb1xNuZU25thpZyVrlrqFIMvp+i6Sik0Nkg4PLnktbIasYLmNFfjsD4aW6tBY71TXs01UufV5…
D2F3077D5D179BFDDB0039A7F2596DE2	1	mol	JChemExcel9BEAAB+LCAAAAAAABACll01vEzEQhu+R8h984Irl+fDXIQfUBqkSSVFbuKKCKkBAVbWI38/reEUSMpd4V6uqenb97rwz9thJUTfb5cK5zfMfplAcEQnjTyx86f5dy8X7++eHx9+rJNVzpeAuvt0/f31YBff26t16+2azXr08PXx5+fTrxT/9+Pn5+6O7ubva3q4vrreXt6uq4mORWtQB3t182OCbmlwMzh3e+6vW6j5yCKEF514XH2OS9oB9DDm1/4LH4+Cu3bGGfXeZ7LNk7jIpJDqQuThLRiRqGyxeOOXBaJKPnEKXodTjGogmeeUcuynRMm6Kcs8IYzDJoEz0OaTaBpOvmnRYJoWiXYY4j0ajPtca+uCachmWkdrrQz6VMmoKi…
1ED15D6084FEBC22341382468FAC777E	1	mol	JChemExcelCxIAAB+LCAAAAAAABACdmEFvFTkMx+9Pet8hB66NYjtO4kMPQIuERMsKyl5XgCpAuyDUrvbz85/JPPa19eV5NHoa/Zr8x3ZsJ9Om9eLFfpfS1d1/TGUkIhLGjw6+SL+v/e6Pj3e3P/49b2KZjUp6+fXj3Zfb85JevX5zef386vL8/uft5/u/vt/nn3//8+nbj/Tu5vX1+8uXb68v3p9blaxDbNQEePPuwxXeWVtSSqkc3f9fZpb+5FLKYlxKkoXbwMNZyVVVF1Yy/gxL0kMN/z7IcNc6J2tpFpRh2NDbnFx7j1rDuVdZbaBM1ikoQ7mr2YwNlVrD1qgyTxkdNo5k3p4gU/IYRTZrpAadwuTSxhZYEgk6tcowbXlTR3TBMZllyc8zr…
001B8AA211F13194B3ED24E758404DF4	1	mol	JChemExcelNxAAAB+LCAAAAAAABACtlk+L2zAQxe8Gf4c59FqhGf2xdcihJCks1N6yu+21bEtoS9tlSUo/f8fZxo7rRyCyjQniF3ny3tNITvSpacuCqNn/EbY1MbMT/QhRNtRfZfH+cb97+r2KrjJSJUvrb4/7r7uVpbc377btm2a7Ojzvvhw+/TqY5x8/P39/oruHm/Z+u75tN/erZK3hyKmuSOHD3YdGf9MLeUdkz+7hSinRR7HWduLoNRsvdepG0USl3RRrbDe6pXENfL+UEcPe+ZcyXFfhrMz6qjJ1qJZQcypTqb1gs9WcTAXjouSaGiL2JgWbq8aain1YVA3nZzOocTrKVvPvEaTmigWnxdScymgH5XfxELEYXy3QfhM1eZthlprBFJsYs…
1914D7733794CDC72B4B3AA077355722	1	mol	JChemExcelCRAAAB+LCAAAAAAABACtlk9r20AQxe8GfYc99JplZ3ZXqz340MYuBGqn5E+vISmmLW1DsEs/f59kS7LRXLRTYYT5YT3PG83MTh3y6kO1MGaz/8vkGkNEnnGLiVdmuKrF5+f97vXPsvbJcsrOXH9/3n/bLZ35ePNpvX2/WS8Pb7uvh6ffB/v289fLj1dz93CzvV9f325X98vsnKWacpMM4MPd4wb/GdgEMsadfcYr52y+sHOuDc4YbxNxxJeraJ0j3zKHbw6RmEsN+dPL+PaRTiZRbApl2IYUZZnbWdH0pmobvONCmWCjT7LMHFPB5njMTbIUQiqUQUZOuZnIzDFVW2qOppJtYi41law7pVgpE/hoqrEx+dLcNJZPKVbK1PXRVLbcN…
0BC6EF788A2EED9EB05C6CCA5B26A62E	1	mrv	JChemExcelpw0AAB+LCAAAAAAABACNl0tvozAUhff9FRbricGPBFIlqap2M1KrkaazmN3IJbRFClABzePfzzEuSbhJ40pJLtjns419sG9mN9tixdZZ3eRVOQ8EjwKWlWm1zMvXebDJy2W1aUZCjmVws5il0EJfNvPgrW3fr8Nws9nw9C0rzLYqeVoVgau/3jb5QLNRvKpfQxlFIvz7+PDUMaO8bFpTphmoJr9uusKHKjVtN5gvuggLU6/zMnTysKjXrrV/MrKfiG+bZXB4pDvU3QJlL/kqYy9VXZiWrWXE8Yl+sNeszGrTZkv2vEOx4AmmYHE1e7yv0o8iK9vF7NE2kadm9dTWHykKimqVpR9oDRc/7+dBIYLFzLRVcVvXZsfslS02ghnJjGJGM…
DAD6BCCB78DADF072E9CDE9037E4DFD4	1	mol	JChemExcel1Q8AAB+LCAAAAAAABACtlU1u2zAQhfc+xVygBGf4Jy68KGwXCFApRZJ2G6SF0QRtg8Auev6OVNiSOmxQDyVoQX+iB+89Dsnoc9utANrDL0LbACIGQoweaQvnZ/Xh4bB//rmOLhlK2cLm8eHwdb+28O7q/a572+7Wx5f9l+P9j6N5+fb989Mz3Nxddbe7zXW3vV1naw1GzE0Chnc3H9sVeALvAOzkHZ+cM3wiay0rgzdoPDW5H0UTGfYzrLH96BrmJcrvUIUMeuf/VMEmhUmVzSVVmpAW0HKqkthbsFotJ0fBuEhKR2O63uRglVqsSejDklpQncuoxfFIqeX0j5KW/19pWETLxBF3jrp3x3TJ+FTfdUKLagfUaBkdoYlBuxvHdNGQ0…
8D6B49CFD4958ABE5CAD3DF7E291D297	1	mol	JChemExcel1Q8AAB+LCAAAAAAABACtlU1u2zAQhfc+xVygBGf4Jy68KGwXCFApRZJ2G6SF0QRtg8Auev6OVNiSOmxQDyVoQX+iB+89Dsnoc9utANrDL0LbACIGQoyeaAvnZ/Xh4bB//rmOLhlK2cLm8eHwdb+28O7q/a572+7Wx5f9l+P9j6N5+fb989Mz3Nxddbe7zXW3vV1naw1GzE0Chnc3H9sVeALvAOzkHZ+cM3wiay0rgzdoPDW5H0UTGfYzrLH96BrmJcrvUIUMeuf/VMEmhUmVzSVVmpAW0HKqkthbsFotJ0fBuEhKR2O63uRglVqsSejDklpQncuoxfFIqeX0j5KW/19pWETLxBF3jrp3x3TJ+FTfdUKLagfUaBkdoYlBuxvHdNGQ0…
9D6987729725DD9E98954CE24BC071B1	1	mrv	JChemExcelbQ4AAB+LCAAAAAAABACtV01v4zYQvfdXEOq1pvglkgpsL9IsWiyw2RTrHnorFFnJCoilraTEyb/vG2rzYcY1L11nMSL5HoeceRpSyw+Puzv20Axj23erTHKRsaar+23b3a6yfdtt+/24kKpQ2Yf1sgYW+G5cZd+m6ftZnu/3e15/a3bVY9/xut9l8/jZ49geYPaa98NtroSQ+V+XnzeBs2i7caq6ugFrbM/G0Pm5r6spLOY/XOS7anhou3yG57vhYZ7tbyXoT/DHcZu9bukCY+egspv2rmE3/bCrJvagBMef+IXdNl0zVFOzZddP6JbcIwTrn5aXH/v6ftd0E6umfrdppq+//4r4nP0swr/sufu3vpuo/7Kth37sbya2qbqRbZqhv…
20354664C9440614CA6366EEEE30C0B4	1	mrv	JChemExcelWw4AAB+LCAAAAAAABACtl11v2jAUhu/3Kyzvdjj+ggQETF2rTZVKN41d7G5yg+kikWRL0tL++x3HDZADxb1YC5zEeR/bsd/YJ9OPT/mGPNqqzspiRgXjlNgiLVdZcT+j26xYldt6IORQ0o/zaQpa0Bf1jP5umj+TKNputyz9bXPzVBYsLXPqr0+e6qyn2SpWVveR5FxEPxc3y5YZZEXdmCK1QNXZpG4Lb8rUNG1nXmkiyk31mBWRl0d59ehr+yW5+3D2VK/o/pYu4doFoGSdbSxZl1VuGvIoOYMP/0DubWEr09gVuXuGYsESGIL5u+niqkwfcls0xDRlvrTN9y+fYHwm73n7R7viz2XRuPJFllZlXa4bsjRFTZa2ytaDbzcX17cDA…
C5C983100E31537D3D08E5C2BF5371D9	1	mrv	JChemExcelQjMAAB+LCAAAAAAABADtWf93E1UWL4qiHL+Aeg7lsKtDgNYCTTIzab6UtJQ8BKotshSL7jnu7jSZpHPIZMJk+k2RBvWsuq5HrYiAoi24teI3FlxElsI58079xf8if8ne9yZfXiadTA3YX5a06bvz7pf35n7uve9OJ7pzXE1zo7KeU7RMl4f3+j2cnIlrCSWT6vKMKZmENpZr54UOwbOzOxoHWZDP5Lo8w4aR7fT5xsbGvPFhWZXGtYw3rqkei985nlOqZMZEr6anfILfz/te7O8boDrtSiZnSJm4DFo5pTNHJ/u0uGTQzTgs4VMlfVTJ+Cxxn6qPWtb+KvjJr987nkt4KreEgLcLVLmkkpa5pKarksGNCn4v/Pq3cyk5I+uSISe4o…
FB76D69DB06E2B7316E60D5F28D82B1A	1	mrv	JChemExcelqg8AAB+LCAAAAAAABACVV11vozgUfd9fYTGvjfEXtomSjLod7Wqkdrqa7MO+rSghHaQGZglt2n+/58I0Tdw0iJLKGJ9zr+17uNfMPj9vHthT0WzLuppHkouIFVVer8rqfh7tympV77YTqRIVfV7McmCBr7bz6Efb/pzG8W634/mPYpM91xXP603Uj0+ft+URZqd53dzHSggZ/3Nzvew4k7LatlmVF2Bty+m2e3hd51nbTeYDF/Ema57KKu7h8aZ56q39qwT9BH/erqK3JV1h7BJUti4fCraum03WsiclOH7igt0XVdFkbbFidy94LLnHFix+m918qfPHTVG1LGvrzbJov//5O/Zn+kl0fxdq+mm9prvoFfBHXbWEuCnzpt7W65Yts…
C5C5F6C348A05F65378928D72F5DFA1E	1	mrv	JChemExcelDBIAAB+LCAAAAAAABACVWNtu2zgUfO9XcNXXmOZNIhXYLtJkuyiQ1EWchwWKYqHacirAlrq2kjhb9N93DpWbGScu4wQUyZk5JDU+JDN4t1ku2HW5WldNPUwkFwkr62kzq+rLYXJT1bPmZt2TKlXJu9FgCizw9XqYfG/bH4f9/s3NDZ9+L5fFpqn5tFkmXf/hZl1tYW40b1aXfSWE7P99djrxnF5Vr9uinpZgravDtW88baZF6wfzQoj+slhdV3W/g/eXq+tO7R8l6FfwzXqWPE7pGH1HoLJ5tSjZvFkti5ZdK8HxKw7YZVmXq6ItZ+zbLZold1iC0ZvB2UkzvVqWdcuKtllOyvb8r/dYn8O3wv8cqMO38zk9JfeAD03dEuKsmq6ad…
083A47687A986CF345E4D178E13E3845	1	mrv	JChemExcel0hAAAB+LCAAAAAAABAClV11v2zYUfd+vINTXmOKXSMqwXWQpNhRImqHew94GRZZTA7bUyUqc/PudK9WxzbjGiEUOrkieey4/ji7JyceXzZo9V+121dTTRHKRsKoum8Wqfpwmu1W9aHbbkVSZSj7OJiWwwNfbafKt676P03S32/HyW7UpXpqal80mGdrHL9vVCWanedM+pkoImf51dzvvfUaretsVdVnBa7sab/vK26Ysur4zPwmRbor2eVWnAzzdtM8D299K0E/wl+0iOQzpBm3XcGXL1bpiy6bdFB17VoLjJ67YY1VXbdFVC/bwimrJPaZg9svk7lNTPm2qumNF12zmVff1918xP+MPov+7UuMPy2X/pvd1yR76W1N3hL1blW2zb…
9553272A3F36D2AB8736CDBEB561DFDB	1	mrv	JChemExcelHBEAAB+LCAAAAAAABACVV11v2zYUfd+vINTXmuKXSCqwXWQpNhRolqHew94GRZZTAZbUyUqc/PueKzVOTLtBGTm4Innuufw4uiTnHx6bLXuo+l3dtYtEcpGwqi27dd3eLZJ93a67/W4mVaaSD8t5CSzw7W6RfB2Gbxdput/vefm1aorHruVl1yRT+8Xjrj7C7DXv+rtUCSHTf68/r0afWd3uhqItK3jt6ovdWPm5K4th7MxPQqRN0T/UbTrB06Z/mNj+U4J+gj/u1snLkK7QdglXtqm3Fdt0fVMM7EEJjp94z+6qtuqLoVqz2ydUS+4xBcvf5tcfu/K+qdqBFUPXrKrhy5+/Y34u3onx7726eLfZ0FvyDPijawdCXNdl3+26zcBWR…
42DCE2F3890EB1180CFF8BC057B30321	1	mrv	JChemExcelkRIAAB+LCAAAAAAABACdWF1v2zYUfe+v4NTXWuaXRCqwXaTJshVI6iDOw4CiGFRZTgXYUiYribOi/33nUvky7QblIgcUyXPPvaSOLkmN3m9WS3ZbtuuqqceRiHnEyrpo5lV9NY7uqnre3K0HQiYyej8ZFcACX6/H0beuuz4YDu/u7uLiW7nKN00dF80q6vsPNutqC3On4qa9GkrOxfCvs9OZsxlU9brL66KE1bo6WLvG06bIOxfMT1wMV3l7W9XDHj5ctbc929+S04/Hm/U8eh7SEfoOYcoW1bJki6Zd5R27lTzGj79jV2VdtnlXztnXezSL2GIKJm9GZ8dNcbMq647lXbOald3FHx8wPwdvuft7Jw/eLhZ0Fz0CTpq6I8RZVbTNu…
B7A0EAD23E27177F55D1FFD51A434D05	1	mrv	JChemExcelRxIAAB+LCAAAAAAABAClWF1v2zYUfe+v4NTXmOaXRCmwXaTJuhVI4iDOw4CiGFRZTgXYUicribOi/33nUnESM24wbpEDiuS5516Sx5ekR+82qyW7Ldt11dTjSHIRsbIumnlVX4+ju6qeN3frgVSxit5NRgWwwNfrcfS1674dDod3d3e8+Fqu8k1T86JZRX3/4WZd7WDuNG/a66ESQg7/ODudOZtBVa+7vC5KWK2rw7VrPG2KvHPB/MTFcJW3t1U97OHDVXvbs/2pBH0E36zn0dOQjtF3BFO2qJYlWzTtKu/YrRIcH3HArsu6bPOunLMv92iWPMUUTN6Mzk6a4mZV1h3Lu2Y1K7vL395jfg7fCvd3oA7fLhbuTW/boi30Q1N3hD2ri…
6242783B86AEC2FE87FD006FC5FCE159	1	mrv	JChemExcelAhEAAB+LCAAAAAAABACdV11v2zYUfd+vINTXmOKXSMqwXWQpNhRImqHew94GRZZTAbbUyUqc/PudKzWOzbjBuMjBFclzz+XH0SU5+/i03bDHqtvVbTNPJBcJq5qyXdXN/TzZ182q3e8mUmUq+biYlcAC3+zmybe+/z5N0/1+z8tv1bZ4ahtetttkbJ8+7eoTzF7ztrtPlRAy/evmejn4TOpm1xdNWcFrV093Q+V1Wxb90JmfhEi3RfdYN+kIT7fd48j2txL0E/xpt0peh3SFtku4snW9qdi67bZFzx6V4PiJC3ZfNVVX9NWK3T2jWnKPKVj8Mrv51JYP26rpWdG322XVf/39V8zP9IMY/i7U9MN6TW/JC+C3tukJcVOXXbtr1z1bF…
5FBCCAF42C41F4D0635B169B7CA81754	1	mrv	JChemExcelAhEAAB+LCAAAAAAABACtV11v2zYUfd+vINTXmOKXSMqwXWQpNhRomqHew94GRZZTAbbUyUqc/PudKzWOzTjBCCxycEXy3HP5cXRJzj4+bjfsoep2ddvME8lFwqqmbFd1czdP9nWzave7iVSZSj4uZiWwwDe7efK9739M03S/3/Pye7UtHtuGl+02Gdunj7v6BLPXvO3uUiWETP+6/rIcfCZ1s+uLpqzgtaunu6HyS1sW/dCZN0Kk26J7qJt0hKfb7mFk+1sJ+gn+uFslL0O6QtslXNm63lRs3XbbomcPSnD8xAW7q5qqK/pqxW6fUC25xxQsfpldf2rL+23V9Kzo2+2y6r/9/ivmZ/pBDH8Xavphvaa35BnwW9v0hLiuy67dteueL…
BA82AA088C8417C9EA0DB66E2CA86602	1	mrv	JChemExceldxIAAB+LCAAAAAAABACtWF1v2zYUfe+v4NTXWOaXSCmwXaTJuhVI4iDOw4CiGFRZTgXYUicrsbOi/33nUvky4xTjsNgBRfLccy/Jo0vSo3fb1ZLdlu26aupxJGIesbIumnlVX4+jTVXPm816IGQio3eTUQEs8PV6HH3tum+Hw+Fms4mLr+Uq3zZ1XDSrqO8/3K6rHcxGxU17PZSci+EfZ6czZzOo6nWX10UJq3V1uHaNp02Rdy6YV1wMV3l7W9XDHj5ctbc925+S05fH2/U8ehrSMfqOYMoW1bJki6Zd5R27lTzGlx+w67Iu27wr5+zLHZpFnGIKJm9GZydNcbMq647lXbOald3lb+8xP4dvufs7kIdvFwt6ih4AH5q6I8RZVbTNu…
4A5C20404A5AA804176A25A3878C55A9	1	mrv	JChemExceleRIAAB+LCAAAAAAABACdWF1v2zYUfe+v4NTXmOaXRCmwXaTJuhVI6qLOw4CiGFRZTgXYUicpibOi/33nUvmwGbcYW6WgSJ577iV5dEl68mq7WbObsu2qpp5GkouIlXXRLKv6ahrdVvWyue1GUsUqejWbFMACX3fT6Evffz0ej29vb3nxpdzk26bmRbOJhv7jbVftYW41b9qrsRJCjv+6OF84m1FVd31eFyWsuuq4c43nTZH3LpgfuBhv8vamqscDfLxpbwa2v5WgP8G33TJ6GtIp+k5gylbVumSrpt3kPbtRguNPHLGrsi7bvC+X7PMdmiVPMQWzF5OLs6a43pR1z/K+2SzK/sMfrzE/xy+F+3ekjl+uVvQWPQDeNHVPiIuqaJuuW…
895896A717BB1EE29DE917B3082B4309	1	mrv	JChemExceltw8AAB+LCAAAAAAABACVV9tu2zgQfd+vINTXmOJNJGXYLrIpdlGgaRb1PuzbQrHlVEAsdWUlTv5+z0iNL7RjVVGCEclzZng5maEmH1/Wj+w5rzdFVU4jyUXE8nJRLYvyYRpti3JZbTcjqRIVfZxNFsACX26m0fem+TGO4+12yxff83X2UpV8Ua2jbnz8simOMFvNq/ohVkLI+J/bL/OWMyrKTZOVixysTTHetJ1fqkXWtJN5J0S8zurnoow7eLyunztv/ypBv4K/bJbRfkk3GLsGla2Kx5ytqnqdNexZCY5fccUe8jKvsyZfsvtXdEvusQWz3ya3n6rF0zovG5Y11XqeN9/+/B37M/4g2p8rNf6wWtFb9Ab4oyobQtwWi7raVKuGz…
973E988A54B8C7767E74B00133A0DDDE	1	mrv	JChemExcelTBAAAB+LCAAAAAAABACVV11z2jgUfe+v0KivQdYX2DBAJ5vOdjqTtJ2yD/u2oxiRegbbXdsJyb/vlRUDvkAc8XVt6ZyjD46lq/mn53xLnmxVZ2WxoIJxSmyRluuseFjQXVasy109EnIs6aflPAUs4It6QX81ze9ZFO12O5b+srl5LguWljn19bPnOuthdoqV1UMkORfRv3e3q5Yzyoq6MUVqgVVns7otvC1T07SdudBElJvqKSsiD4/y6smr/Se5+3D2XK/pYUg3UHcNVLLJtpZsyio3DXmSnMGHX5EHW9jKNHZN7l+gWLAEpmD5YX73uUwfc1s0xDRlvrLNzy9/wfzMPvL2dSVnHzcbd0U7wN9l0TjEXZZWZV1uGrIyRU1Wtso2o…
730C2530E93F14D7E2CCC12DC4033D4B	1	mrv	JChemExcelcjUAAB+LCAAAAAAABADFWPl7E9fVtoMDlC9bE/phQxMmCrTFgJaRLC941WWxwSYUE2ja8DRjaSyraGMkbwkJztIkZGlSJ21osBMbEuOmEBwILSQ4PM+cx/zCf+G/5Dv33DuyNEYeVwE+g3zfe3Xec8+c99xl3NgylIgrA7qRiaWSTS6f2+tS9GQ4FYklo02uwVgykhrMbPepNaqrpbkxjLZon8w0ufqy2XSDxzM4OOgO9+kJbSiVdIdTCZf4vmEoEyuwGfS7U0bUo3q9Ps/vujq7ibM9lsxktWRYR1Ym1pChwc5UWMtSMEWm8CQ0YyCW9AhzT8IYEN7+qHr5f697KBNxLTwSw+/akKr0xuK60psyElpWGVC9bvzv3aZE9aRuaFk9o…

## Sheet: Supplementary Table 1 - GNPS
Supplementary Table 1: Evaluation results for dataset GNPS. "# > 0": number of instances with at least one valid/MF-matching structure; q25: 25th percentile; q75: 75th percentile. Evaluation metrics are described in Online Methods. Where ranking does not apply, results are only shown once. Note that "% valid SMILES" and "% correct MF"for top-16 results are calculated relative to a maximum of 16 c…
dataset	GNPS
metric	valid SMILES		correct MF		retrieval				modified Platt score			similarity
	3863		3863		3863				3545			3545
	mean %	# >0	mean %	# > 0	% found	top 1	top 5	top 10	median	q25	q75	median	q25	q75
baselines
database search				1	1	0.390629	0.669169	0.738545	-5882.84	-5932.5	-5829.61	0.836899	0.640839	0.914364
best from training set				0.90862	0				-5931.24	-5989.19	-5877.37	0.739723	0.531627	0.881279
random from training set				0.90862	0				-6081.23	-6178.03	-6004.97	0.454847	0.378614	0.574141
ranked by ModPlatt
MSNovelist, top-128						0.248512	0.381828	0.408232	-5885.99	-5931.88	-5831.74	0.796527	0.610106	0.907395
MSNovelist, no Hcount						0.253948	0.386746	0.411338	-5885.97	-5932.71	-5832.18	0.799554	0.609483	0.907591
MSNovelist, no MF/Hcount						0.254207	0.385711	0.40875	-5888.77	-5937.3	-5832.47	0.791329	0.596989	0.906036
MSNovelist, top-16						0.231167	0.3241	0.333161	-5893.15	-5942.83	-5836.67	0.777625	0.590732	0.89308
naïve gen, top-128						0.170852	0.256019	0.279058	-5923.41	-5977.75	-5864.6	0.695808	0.537313	0.855103
naïve, no Hcount						0.180947	0.258348	0.277246	-5927.9	-5985.08	-5865.54	0.686623	0.527233	0.849584
naïve gen, top-16						0.0996635	0.133057	0.137976	-5978.1	-6045.21	-5900.74	0.573192	0.46831	0.769367
ranked by raw score
MSNovelist, top-128	0.751986	0.999741	0.572309	0.994305	0.447321	0.187419	0.303132	0.345845	-5909.33	-5965.57	-5848.34	0.736797	0.571924	0.86758
MSNovelist, no Hcount	0.782196	1	0.394989	0.99094	0.440849	0.187419	0.315299	0.364484	-5906.02	-5965.3	-5847.14	0.739051	0.570552	0.873441
MSNovelist, no MF/Hcount	0.853344	1	0.199863	0.968677	0.42687	0.212529	0.345069	0.382863	-5905.02	-5963.3	-5843.98	0.744748	0.571014	0.87904
MSNovelist, top-16	0.804313	0.998965	0.637668	0.984209	0.334196	0.18716	0.297955	0.327983	-5909.97	-5967.45	-5848.47	0.733916	0.56978	0.866928
naïve gen, top-128	0.885047	1	0.787786	0.995599	0.313487	0.0512555	0.119078	0.161274	-6065.54	-6155.28	-5977.71	0.464041	0.394558	0.590063
naïve, no Hcount	0.919772	1	0.544567	0.996376	0.30598	0.054103	0.124773	0.167745	-6068.63	-6158.15	-5981.13	0.464169	0.389394	0.582505
naïve, no MF/Hcount	0.99837	1	2.02239e-06	0.000258866	0.000258866
", stochastic	0.837851	1	3.84254e-05	0.00491846	0
naïve gen, top-16	0.903669	1	0.80619	0.993787	0.139788	0.0491846	0.107171	0.130986	-6067.97	-6156.16	-5980.49	0.466072	0.39508	0.590361

## Sheet: Supplementary Table 2 - GNPS-OK
Supplementary Table 2: Evaluation results for dataset GNPS-OK. "# > 0": number of instances with at least one valid/MF-matching structure; q25: 25th percentile; q75: 75th percentile. Evaluation metrics are described in Online Methods. Where ranking does not apply, results are only shown once. For instances correctly identified in database search, coverage (omitted here) is identical to retrieval.
dataset	GNPS-OK
metric	valid SMILES		correct MF		retrieval				modified Platt score			similarity
	1507		1507		1507				1507			1507
	mean %	# >0	mean %	# > 0	% found	top 1	top 5	top 10	median	q25	q75	median	q25	q75
baselines
database search				1	1	1	1	1	-5851.15	-5889.48	-5812.96	0.889951	0.809431	0.936531
best from training set				0.889331	0				-5920.61	-5995.39	-5866.13	0.784566	0.584394	0.896396
random from training set				0.889331	0				-6107.54	-6214.56	-6013.03	0.452835	0.381306	0.561484
ranked by ModPlatt
MSNovelist, top-128						0.611001	0.669317	0.676607	-5854.5	-5893.34	-5814.23	0.896226	0.801586	0.944029
MSNovelist, no Hcount						0.61829	0.669317	0.676607	-5853.77	-5892.98	-5813.46	0.896694	0.802908	0.942396
MSNovelist, no MF/Hcount						0.610338	0.662691	0.667329	-5855.02	-5895.98	-5813.23	0.892121	0.789373	0.941799
MSNovelist, top-16						0.53943	0.573227	0.575215	-5860.23	-5901.56	-5816.19	0.86694	0.756565	0.927419
naïve gen, top-128						0.353877	0.372432	0.373757	-5897.77	-5962.14	-5842.95	0.783715	0.612048	0.887341
naïve, no Hcount						0.371107	0.385023	0.385686	-5899.3	-5969.77	-5842.85	0.762376	0.599438	0.879289
naïve gen, top-16						0.184891	0.187541	0.187541	-5975.87	-6056.69	-5879.89	0.61329	0.494991	0.807095
ranked by raw score
MSNovelist, top-128	0.722084	1	0.526047	0.998012	0.684559	0.39165	0.543406	0.591783	-5874.99	-5925.97	-5823.11	0.818493	0.70334	0.897104
MSNovelist, no Hcount	0.752475	1	0.372111	0.99271	0.67992	0.395626	0.553347	0.611001	-5872.48	-5920.63	-5820.56	0.822095	0.71325	0.899645
MSNovelist, no MF/Hcount	0.831485	1	0.172916	0.973492	0.669317	0.444665	0.600398	0.638171	-5868.31	-5921.79	-5819.18	0.835846	0.710602	0.906581
MSNovelist, top-16	0.781643	0.999337	0.601309	0.991385	0.575215	0.39165	0.537442	0.569251	-5875.12	-5927.1	-5823.11	0.816817	0.700616	0.896946
naïve gen, top-128	0.877029	1	0.771724	0.998012	0.373757	0.0781975	0.16501	0.227303	-6075.36	-6168.65	-5961.86	0.477915	0.402041	0.615406
naïve, no Hcount	0.915859	1	0.52569	0.998012	0.386349	0.0815109	0.17495	0.232604	-6084.09	-6176.53	-5974.49	0.471326	0.395939	0.587688
naïve, no MF/Hcount	0.998436	1	0	0	0
", stochastic	0.839888	1	2.58863e-05	0.00331345	0
naïve gen, top-16	0.895709	1	0.788353	0.995361	0.187541	0.0762094	0.150431	0.178264	-6079.49	-6168.17	-5966.04	0.480902	0.402256	0.619142

## Sheet: Supplementary Table 3 - CASMI
Supplementary Table 3: Evaluation results for dataset CASMI. "# > 0": number of instances with at least one valid/MF-matching structure; q25: 25th percentile; q75: 75th percentile. Evaluation metrics are describe in Online Methods. Where ranking does not apply, results are only shown once.
dataset	CASMI
metric	valid SMILES		correct MF		retrieval				modified Platt score			similarity
	127		127		127				118			118
	mean %	# >0	mean %	# > 0	% found	top 1	top 5	top 10	median	q25	q75	median	q25	q75
baselines
database search				1	1	0.370079	0.653543	0.779528	-5896.45	-5925.51	-5872.49	0.813187	0.6229	0.907888
best from training set				0.905512	0				-5922.63	-5960.37	-5895.33	0.740385	0.557983	0.870874
random from training set				0.905512	0				-6021.71	-6093.87	-5972.02	0.459459	0.389238	0.584031
ranked by ModPlatt
MSNovelist, top-128						0.259843	0.448819	0.503937	-5896.9	-5921.12	-5874.77	0.768116	0.610094	0.882862
MSNovelist, no Hcount						0.267717	0.456693	0.480315	-5896.57	-5921.35	-5873.25	0.760943	0.596444	0.89037
MSNovelist, no MF/Hcount						0.259843	0.456693	0.488189	-5900.89	-5926	-5877.06	0.778291	0.584862	0.884078
MSNovelist, top-16						0.259843	0.409449	0.425197	-5901.93	-5926.06	-5878.1	0.726027	0.572385	0.873796
naïve gen, top-128						0.244094	0.401575	0.417323	-5909.76	-5943.61	-5879.62	0.688385	0.56428	0.837884
naïve, no Hcount						0.267717	0.425197	0.464567	-5908.81	-5953.89	-5879.16	0.679443	0.551867	0.841957
naïve gen, top-16						0.212598	0.314961	0.330709	-5923.46	-5984.78	-5895.73	0.62782	0.504116	0.783879
ranked by raw score
MSNovelist, top-128	0.731976	1	0.519377	0.992126	0.574803	0.220472	0.385827	0.456693	-5913.66	-5947.9	-5885.86	0.694444	0.55766	0.82323
MSNovelist, no Hcount	0.772576	1	0.384658	0.992126	0.535433	0.23622	0.401575	0.456693	-5915.04	-5950.52	-5884.95	0.687898	0.562965	0.82323
MSNovelist, no MF/Hcount	0.838644	1	0.193959	0.984252	0.527559	0.23622	0.433071	0.488189	-5910.27	-5945.28	-5888	0.702128	0.569601	0.835417
MSNovelist, top-16	0.785433	1	0.621555	0.984252	0.433071	0.220472	0.393701	0.433071	-5913.66	-5947.9	-5885.86	0.694444	0.55766	0.82323
naïve gen, top-128	0.856545	1	0.767963	1	0.496063	0.11811	0.251969	0.322835	-5998.16	-6092.72	-5933.01	0.486284	0.393139	0.630796
naïve, no Hcount	0.892778	1	0.584338	0.992126	0.519685	0.102362	0.228346	0.307087	-6015.02	-6104.85	-5943.28	0.459091	0.391777	0.571241
naïve, no MF/Hcount	0.992188	1	0	0
", stochastic	0.82751	1	0	0
naïve gen, top-16	0.893701	1	0.800197	0.992126	0.330709	0.125984	0.259843	0.291339	-5998.09	-6086.59	-5933.91	0.487465	0.398359	0.612114

## Sheet: Suppl. Table 4 - CASMI-OK
Supplementary Table 4: Evaluation results for dataset CASMI-OK. "# > 0": number of instances with at least one valid/MF-matching structure; q25: 25th percentile; q75: 75th percentile. Evaluation metrics are described in Online Methods. Where ranking does not apply, results are only shown once. For instances correctly identified in database search, coverage (omitted here) is identical to retrieval.
dataset	CASMI-OK
metric	valid SMILES		correct MF		retrieval				modified Platt score			similarity
	47		47		47				47			47
	mean %	# >0	mean %	# > 0	% found	top 1	top 5	top 10	median	q25	q75	median	q25	q75
baselines
database search				1	1	1	1	1	-5887.12	-5908.51	-5855.69	0.886538	0.800826	0.925713
best from training set				0.893617	0				-5920.39	-5955	-5893.29	0.743045	0.624088	0.861865
random from training set				0.893617	0				-6022.22	-6095.66	-5966.17	0.448248	0.372502	0.581383
ranked by ModPlatt
MSNovelist, top-128						0.638298	0.723404	0.744681	-5884.39	-5908.51	-5862.11	0.8427	0.762452	0.90399
MSNovelist, no Hcount						0.702128	0.808511	0.829787	-5887.12	-5907.04	-5855.99	0.844289	0.741222	0.910604
MSNovelist, no MF/Hcount						0.659574	0.744681	0.744681	-5888.05	-5910.73	-5862.19	0.863086	0.76528	0.919207
MSNovelist, top-16						0.574468	0.617021	0.617021	-5888.66	-5912.27	-5863.11	0.793911	0.698549	0.90399
naïve gen, top-128						0.510638	0.553191	0.553191	-5901.79	-5931.99	-5875.1	0.76642	0.605535	0.846042
naïve, no Hcount						0.553191	0.553191	0.553191	-5896.68	-5937.34	-5869.5	0.757543	0.599882	0.851092
naïve gen, top-16						0.404255	0.404255	0.404255	-5916.93	-5980.07	-5890	0.651622	0.564088	0.821682
ranked by raw score
MSNovelist, top-128	0.719249	1	0.491024	1	0.744681	0.425532	0.553191	0.638298	-5904.98	-5925.43	-5869.5	0.726593	0.669239	0.845862
MSNovelist, no Hcount	0.752493	1	0.350399	1	0.829787	0.468085	0.680851	0.744681	-5892.45	-5923.55	-5867.44	0.778165	0.665968	0.844813
MSNovelist, no MF/Hcount	0.846077	1	0.16506	0.978723	0.744681	0.404255	0.680851	0.723404	-5897.07	-5935.84	-5874.24	0.773199	0.670057	0.84769
MSNovelist, top-16	0.777926	1	0.599734	0.978723	0.617021	0.425532	0.553191	0.617021	-5904.98	-5925.43	-5869.5	0.726593	0.669239	0.845862
naïve gen, top-128	0.83494	1	0.739528	1	0.553191	0.170213	0.319149	0.382979	-5993.22	-6114.41	-5923.79	0.49738	0.386482	0.679351
naïve, no Hcount	0.880319	1	0.544215	1	0.553191	0.191489	0.361702	0.382979	-6018.31	-6098.87	-5908.69	0.488882	0.411152	0.631988
naïve, no MF/Hcount	0.992188	1	0	0
", stochastic	0.83361	1	0	0
naïve gen, top-16	0.871011	1	0.767287	1	0.404255	0.170213	0.319149	0.382979	-5990.83	-6106.63	-5923.79	0.520732	0.41005	0.679351

## Sheet: Supp. Table 5 - Summary
Supplementary Table 5: De novo annotation of bryophyte metabolites, summary. MSNovelist prediction and database search results for seven putative novel metabolites. Note: "Fragments consistent" are "Fragments explained / fragments with matching formula + fragments with no formula match".
	Note: "Fragments consistent" are "Fragments explained / fragments with matching formula + fragments with no formula match"
	Feature	Molecular formula	Structure, source	SMILES	InChIKey 2D	Structure	Interpretation	Fragments consistent*
	377	C21H16O7	377a, MSNovelist	O=C1c2c(O)cc(O)cc2OC(c3cc(O)cc(O)c3)C1c4ccc(O)cc4	WPSINDCKCIHDHL		manual, NIST MS Interpreter, NIST hybrid search	10/10
			377b, Database	COC1=CC(=C(C=C1)C2=C3C=C(C(=O)C=C3OC4=CC(=C(C=C42)O)O)O)OC	USNSCBWLBGNDOX		NIST MS Interpreter, manual	7/10
			Comments	As noted, multiple fragments point to a flavonoid core not only from interpretation, but also from database search. Fragments 153, 154 (153+i) and 179 are not consistent with structure 377b, while all are explained with 377a as well as with alternative de novo structures 377c-f. Note that fragment 297 was interpreted by hand for 377a.
	391	C23H16O6	391a, MSNovelist	O=C1c2c(O)cc(O)c(c2OC(c3ccccc3)C1)C(=O)c4ccccc4C=O	HODAJGLOQWHNGZ		NIST MS Interpreter	8/8 + 1
			391b, database	C1=CC(=C(C2=CC(=C(C=C21)O)C=O)CC3=C(C=CC4=CC(=C(C=C43)C=O)O)O)O	MTVLKVZBPAYFGV		NIST MS Interpreter	2/8 + 1
			Comments	Structure 391b is clearly inconsistent with the MS2 spectrum. Structure 391a explains the spectrum completely; the peaks are however not directly related to known natural products. Both structures contain phenolic aldehydes.
	415	C24H18O6	415a, MSNovelist	O=C1c2c(OC(c3ccc(O)cc3)C1)cc4OC(c5ccc(O)cc5)CC(=O)c4c2	HMICLVJINSXICI		NIST MS Interpreter	6/6 + 1
			415b, database	C1C(C2=C(C=C3C(=C2O)C(=O)CC(O3)C4=CC=C(C=C4)O)OC1=O)C5=CC=CC=C5	BQCMJSOAYSMFJF		NIST MS Interpreter	6/6 + 1
			Comments	While 415a has a higher modified Platt score than 415b, both structures adequately explain the MS2 spectrum.
	454	C23H18O8	454a, MSNovelist	O=C1c2c(O)cc(O)cc2OC(c3ccc(O)cc3O)C1C4c5cccc(O)c5C4O	RRCWPLWVQZJVGD		NIST MS Interpreter	12/15 + 1
			454b, database	CC(=O)C1C(OC2=C1C(=O)OC(=C2)C=CC3=CC(=C(C=C3)O)O)C4=CC(=C(C=C4)O)O	HXBVLHQOJGIMLS		NIST MS Interpreter	14/15 + 1
			Comments	Structure 454B is a qualitatively better match to the MS2 spectrum than 454A. Structures such as the bicyclo[4.2.0]octratriene in 454A exist in natural products, however less strained alternatives should be taken into account which would equally match the spectrum (and particularly fragment 135), e.g a styrene-type substituent such as in 454B.
	467	C16H26O13	467a, MSNovelist	OC1COC(OCC2OC(OC3OCC(O)(CO)C3O)C(O)C(O)C2O)C4OC14	KDHYEOVFSCEERD		NIST MS Interpreter	9/10 + 1
			467b, database	C=CCOC(=O)OCC1C(C(C(O1)(CO)OC2C(C(C(C(O2)CO)O)O)O)O)O	JTIPPAWTTXVKCS		NIST MS Interpreter	10/10 + 1
			Comments	The "epoxy-sugar" substructure on 467a is unlikely and not observed on any natural product in the DNP or COCONUT; an isomer would be more likely. Regarding 467b, there are few examples of carbonate esters in non-ring structures. The compound could be a trisaccharide without the epoxide substructure.
	569	C23H38O11	569a, MSNovelist	O=C(OCC1OC(OC2OC(CO)C(O)C(O)C2O)C(O)C(O)(C)C1CCC(=C)C)CC(=C)C	UIMUDCITPRXXHU		NIST MS Interpreter	9/13 + 2
			569b, database	C1CC=CC(C1)CCCCCOC2C(C(C(C(O2)CO)[O+]3C4C3(C(C(C(O4)CO)O)O)O)O)O	NXSOYHJPDIICOY		NIST MS Interpreter	6/13 + 2
			Comments	Feature 569 has the same precursor as 570. The MS2 spectra are nearly identical in the low mass range, but 569 has additional peaks 253, 257, 271, 275, 289. Both proposed structures are very unlikely: The proposed database structure 569B with a ternary oxygen (?) is presumably not stable. For the MSNovelist structure 596A, the peak interpretations are somewhat strained. We note that structure 570…
	570	C23H38O11	570a, MSNovelist	O=C(OC1OC(COC2OC(CO)C(O)C(O)C2O)C(O)C(O)C1C=C(C)CCCC(=C)C)C	UHTIJOAWOLHSHQ		NIST MS Interpreter	8/8
			570b, database	C1CC=CC(C1)CCCCCOC2C(=O)C(C(C(O2)CO)OC3C(C(C(C(O3)CO)O)O)O)O	PEKFEPPXHNZODB		NIST MS Interpreter	7/8
			Comments
	Additional structures with m/z > 500
	Feature	Molecular formula	Structure, source	SMILES	InChIKey 2D	Structure	Interpretation	Fragments consistent*
	623	C30H28O12	623a, MSNovelist	O=C1c2c(O)cc(O)c(c2OC(c3ccc(O)c(O)c3)C1)C4OC(CO)C(O)C(O)C4OC5c6cccc(O)c6C=C5	FCHSCDNGEOYBCT	#NAME?	NIST MS Interpreter	7/17
			623b, database	C1C(C(OC2=C1C(=CC(=C2C3C(C(OC4=CC(=CC(=C34)O)O)C5=CC(=C(C=C5)O)O)O)O)O)C6=CC(C(C=C6)O)O)O	NYZPOZDORVBPJJ	#NAME?	NIST MS Interpreter	7/17
			Comments	Both structures miss multiple peaks in the spectrum interpretation. Spectral similarity score 741 (NIST hybrid search) to ZLPSOQFIIQIIAX, which shares a flavonoid core with 623a.
	642	C26H48O15	642a, MSNovelist	O=C(OC(C)C(OC)C(OC)C1OC(OC2C(O)C(O)C(OC)OC2CO)C(OC)C(OC)C1OC(C)CCO)C	RIQWNRWLCOICAY	#NAME?	NIST MS Interpreter	8/20
			642b, database	CCCC(=O)OC(CO)COC1(C(C(C(C(O1)COC2(C(C(C(C(O2)CO)(C)O)(C)O)(C)O)C)(C)O)(C)O)(C)O)O	FVGLSVYDISXOMB	#NAME?	NIST MS Interpreter	8/20
			Comments	The spectrum is annotated as a [M+Na]+ adduct; most high-MW peaks are unassigned in either structure but Na adduct fragments are not taken into account by NIST MS.
	649	C26H46O16	649a, MSNovelist	O=C(OC)C=C(C)CC(OC)C1C(OC)OC(CO)C(OC2OC(CO)C(O)C(O)C2OC)C1OC(OC)C(O)CO	YRAHIUIUXKZRGN	#NAME?	NIST MS Interpreter	7/14
			649b, database	CC(=O)OCCOCC(C(C(C(COCCO)OCCO)OCCOC(=O)C)OCCOC(=O)C)OCCOC(=O)C	GCKLKVQHEBGLRU	#NAME?	NIST MS Interpreter	6/14
			Comments	The spectrum is annotated as a [M+Na]+ adduct; most high-MW peaks are unassigned in either structure but Na adduct fragments are not taken into account by NIST MS.
	654	C35H42O11	654a, MSNovelist	O=C1OCC(=C1)C2=CC=C3C4=C(C(=O)CC23C)C5(C)CCC(OC(=O)CC(=O)OCCC(=O)O)C(C)(C)C5CC(OC(=O)CC)C4	XYBMDOSZRQURMK	#NAME?	NIST MS Interpreter	10/12
			654b, database	CC=C(C)C(=O)C12CC3(C(=O)C1(C(C4=C5CC(=O)OC(C5(CCC4C2(C3(C)CC(=O)OC)C)C)C6=COC=C6)(O)OC(=O)C)O)C	PNYQFTWIKVWICT	#NAME?	NIST MS Interpreter	10/12
			Comments	Both structures contain unlikely features (7-ring on 654a, complex bridge system in 654b).
	658	C29H48O16	658a, MSNovelist	O=C(OC1OC(COC2OC(C)C(O)C(O)C2O)C(O)C(O)C1OC3OC(C)C(O)C(O)C3OC(=O)C)C(C)CC4CC4CC	BHJQIZHBYATKKR	#NAME?	NIST MS Interpreter	13/23
			658b, database	C1C(O1)COCCOC(COC(=O)CCCC(=O)OCC(OCCOCC2CO2)OCCOCC3CO3)OCCOCC4CO4	LXPNDZAJDKATGV	#NAME?	NIST MS Interpreter	8/23
			Comments

## Sheet: Table S4 - Summary (2)
	Note: "Fragments consistent" are "Fragments explained / fragments with matching formula + fragments with no formula match"
	Feature	Molecular formula	Structure, source	SMILES	InChIKey 2D	Structure	Interpretation	Fragments consistent*
	377	C21H16O7	377a, de novo	O=C1c2c(O)cc(O)cc2OC(c3cc(O)cc(O)c3)C1c4ccc(O)cc4	WPSINDCKCIHDHL	#NAME?	manual, NIST MS Interpreter, NIST hybrid search	10/10
			377b, Database	COC1=CC(=C(C=C1)C2=C3C=C(C(=O)C=C3OC4=CC(=C(C=C42)O)O)O)OC	USNSCBWLBGNDOX	#NAME?	NIST MS Interpreter, manual	7/10
			Comments	As noted, multiple fragments point to a flavonoid core not only from interpretation, but also from database search. Fragments 153, 154 (153+i) and 179 are not consistent with structure 377B, while all are explained with 377A as well as with alternative de novo structures 377C-F. Note that fragment 297 was interpreted by hand for 377A.
	391	C23H16O6	391a, de novo	O=C1c2c(O)cc(O)c(c2OC(c3ccccc3)C1)C(=O)c4ccccc4C=O	HODAJGLOQWHNGZ	#NAME?	NIST MS Interpreter	8/8 + 1
			391b, database	C1=CC(=C(C2=CC(=C(C=C21)O)C=O)CC3=C(C=CC4=CC(=C(C=C43)C=O)O)O)O	MTVLKVZBPAYFGV	#NAME?	NIST MS Interpreter	2/8 + 1
			Comments	Structure 391B is clearly inconsistent with the MS2 spectrum. Structure 391A explains the spectrum completely; the peaks are however not directly related to known natural products. Both structures contain phenolic aldehydes.
	415	C24H18O6	415a, de novo	O=C1c2c(OC(c3ccc(O)cc3)C1)cc4OC(c5ccc(O)cc5)CC(=O)c4c2	HMICLVJINSXICI	#NAME?	NIST MS Interpreter	6/6 + 1
			415b, database	C1C(C2=C(C=C3C(=C2O)C(=O)CC(O3)C4=CC=C(C=C4)O)OC1=O)C5=CC=CC=C5	BQCMJSOAYSMFJF	#NAME?	NIST MS Interpreter	6/6 + 1
			Comments	While 415A has a higher MP score than 415B, both structures adequately explain the MS2 spectrum.
	454	C23H18O8	454a, de novo	O=C1c2c(O)cc(O)cc2OC(c3ccc(O)cc3O)C1C4c5cccc(O)c5C4O	RRCWPLWVQZJVGD	#NAME?	NIST MS Interpreter	12/15 + 1
			454b, database	CC(=O)C1C(OC2=C1C(=O)OC(=C2)C=CC3=CC(=C(C=C3)O)O)C4=CC(=C(C=C4)O)O	HXBVLHQOJGIMLS	#NAME?	NIST MS Interpreter	14/15 + 1
			Comments	Structure 454B is a qualitatively better match to the MS2 spectrum than 454A. Structures such as the bicyclo[4.2.0]octratriene in 454A exist in natural products, however less strained alternatives should be taken into account which would equally match the spectrum (and particularly fragment 135), e.g a styrene-type substituent such as in 454B.
	467	C16H26O13	467a, de novo	OC1COC(OCC2OC(OC3OCC(O)(CO)C3O)C(O)C(O)C2O)C4OC14	KDHYEOVFSCEERD	#NAME?	NIST MS Interpreter	9/10 + 1
			467b, database	C=CCOC(=O)OCC1C(C(C(O1)(CO)OC2C(C(C(C(O2)CO)O)O)O)O)O	JTIPPAWTTXVKCS	#NAME?	NIST MS Interpreter	10/10 + 1
			Comments	The "epoxy-sugar" substructure on 467A is unlikely and not observed on any natural product in the DNP or COCONUT; an isomer would be more likely. Regarding 467B, there are few examples of carbonate esters in non-ring structures. The compound could be a trisaccharide without the epoxide substructure.
	569	C23H38O11	569a, de novo	O=C(OCC1OC(OC2OC(CO)C(O)C(O)C2O)C(O)C(O)(C)C1CCC(=C)C)CC(=C)C	UIMUDCITPRXXHU	#NAME?	NIST MS Interpreter	9/13 + 2
			569b, database	C1CC=CC(C1)CCCCCOC2C(C(C(C(O2)CO)[O+]3C4C3(C(C(C(O4)CO)O)O)O)O)O	NXSOYHJPDIICOY	#NAME?	NIST MS Interpreter	6/13 + 2
			Comments	Feature 569 has the same precursor as 570. The MS2 spectra are nearly identical in the low mass range, but 569 has additional peaks 253, 257, 271, 275, 289. Both proposed structures are very unlikely: The proposed database structure 569B with a ternary oxygen (?) is presumably not stable. For the de novo structure 596A, the peak interpretations are somewhat strained. We note that structure 570A c…
	570	C23H38O11	570a, de novo	O=C(OC1OC(COC2OC(CO)C(O)C(O)C2O)C(O)C(O)C1C=C(C)CCCC(=C)C)C	UHTIJOAWOLHSHQ	#NAME?	NIST MS Interpreter	8/8
			570b, database	C1CC=CC(C1)CCCCCOC2C(=O)C(C(C(O2)CO)OC3C(C(C(C(O3)CO)O)O)O)O	PEKFEPPXHNZODB	#NAME?	NIST MS Interpreter	7/8
			Comments

## Sheet: Supp. Table 6 - 377
Supplementary Table 6: MS2 spectrum of feature 391 and spectrum interpretation for proposed structures 391a (MSNovelist prediction) and 391b (database search).
	Feature	377
	MS2 spectrum
	Spectrum interpretation
	Parent mass	Molecular formula	Structure
			377a, MSNovelist	377b, database
			WPSINDCKCIHDHL	USNSCBWLBGNDOX
			O=C1c2c(O)cc(O)cc2OC(c3cc(O)cc(O)c3)C1c4ccc(O)cc4	COC1=CC(=C(C=C1)C2=C3C=C(C(=O)C=C3OC4=CC(=C(C=C42)O)O)O)OC
	381.102	C21H16O7 + H+
	Fragment mass	Molecular formula	377a, MSNovelist	377b, database		377a (by NIST MS Interpreter only)
	153.017	C7H4O4 + H+
	154.021	C7H4O4 + i + H+
	179.035	C9H6O4 + H+
	209.058	C14H8O2 + H+
	213.054	C13H8O3 + H+
	229.085	C14H12O3 + H+
	237.055	C15H8O3 + H+
	255.065	C15H10O4 + H+
	256.067	C15H10O4 + i + H+
	297.077	C17H12O5 + H+

## Sheet: Table S5 - 377 (2)
	Feature	377
	MS2 spectrum
	Spectrum interpretation
	Parent mass	Molecular formula	Structure
			377a, de novo	377b, database
			WPSINDCKCIHDHL	USNSCBWLBGNDOX
			O=C1c2c(O)cc(O)cc2OC(c3cc(O)cc(O)c3)C1c4ccc(O)cc4	COC1=CC(=C(C=C1)C2=C3C=C(C(=O)C=C3OC4=CC(=C(C=C42)O)O)O)OC
	381.102	C21H16O7 + H+	#NAME?	#NAME?
	Fragment mass	Molecular formula	377a, de novo	377b, database		377a (by NIST MS Interpreter only)
	153.017	C7H4O4 + H+	#NAME?			#NAME?
	154.021	C7H4O4 + i + H+
	179.035	C9H6O4 + H+	#NAME?			#NAME?
	209.058	C14H8O2 + H+	#NAME?	#NAME?		#NAME?
	213.054	C13H8O3 + H+	#NAME?	#NAME?		#NAME?
	229.085	C14H12O3 + H+	#NAME?	#NAME?		#NAME?
	237.055	C15H8O3 + H+	#NAME?	#NAME?		#NAME?
	255.065	C15H10O4 + H+	#NAME?	#NAME?		#NAME?
	256.067	C15H10O4 + i + H+
	297.077	C17H12O5 + H+	#NAME?	#NAME?

## Sheet: ST 7 - 377 additional data
Supplementary Table 7: Additional information for feature 377: spectral library matches to hesperetin and chrysin-7O-glucuronide, structures for similar existing natural products struthionlanone and formosumone A, and alternative MSNovelist structure proposals (rank 2-5).
	Feature	377
	Spectral similarity
	Hesperetin, LC-ESI-QTOF, CE 30 eV, NIST ID 35562
	Matching peaks:	153, 154 (153+i)
	Matching losses:	-126, -125 (-126+i)
	Chrysin-7O-glucuronide, HCD, NCE 65%, NIST ID 575288
	Matching peaks:	153, 154 (153+i), 209, 213, 237, 255, 256 (255+i)
	Similar existing natural products
	Struthiolanone GIOGCIUGBLABOP-DAFODLJHSA-N
	Formosumone A GUMBOKOEBPUDDK-UHFFFAOYNA-N
	Alternative proposed MSNovelist structures
	377c DSTSEYQYYPPLPG			all peaks explained (NIST MS Interpreter)
	377d LDVXPJVKIKCVOM			all peaks explained (NIST MS Interpreter; 179 by hand)
	377e CKNVQSBCOUTXRK			all peaks explained (NIST MS Interpreter; 297 by hand)
	377f WUBYHLSKQQVEML			all peaks explained (NIST MS Interpreter; 297 by hand)

[truncated: 14 more sheets: Table S6 - 377 additional d (2, Figure S - 377A fragmentati (2, Supp. Table 8 - 391, Table S7 - 391 (2), Supp. Table 9 - 415, Table S8 - 415 (2), Supp. Table 10 - 454, Table S9 - 454 (2), Supp. Table 11 - 467, Table S10 - 467 (2), Supp. Table 12 - 569, Table S11 - 569 (2), Supp. Table 13 - 570, Table S12 - 570 (2)]
